# Supplementary material for: Genetic Diversity and Population Structure of Whitebark Pine (Pinus albicaulis Engelm.) in Western North America
Source: PLoS One. 2016 Dec 16;11(12):e0167986. doi: 10.1371/journal.pone.0167986 (PMC5161329; doi:10.1371/journal.pone.0167986)
Supplement: S1 Table — (XLSX) [file pone.0167986.s001.xlsx]

## Sheet: Sheet1
S1 Table: A list of seed families genotyped in the present study.
Seed (Sub) zone	Seed-Family No.	Seed Family ID	Lat	Long	Elev (ft)	Sow Year
BC-EK	1	BC-1304	50.4295	-116.205	na	SY2012'
BC-EK	6	BC-1401	49.2561	-115.765	na	SY2012'
BC-EK	2	BC-1406	49.5665	-116.087	na	SY2012'
BC-EK	3	BC-1411	49.4586	-115.63	na	SY2012'
BC-EK	7	BC-1413	49.0245	-114.936	na	SY2012'
BC-WK	4	BC-618	49.3519	-117.458	na	SY2012'
BC-WK	5	BC-622	49.3236	-117.491	na	SY2012'
SZ-1	33	MAPA-12	47.8087	-123.141	5580	SY2011'
SZ-1	34	MAPA-13	47.8087	-123.141	5600	SY2011'
SZ-1	35	MAPA-16	47.7953	-123.137	6320	SY2011'
SZ-2_E	13	FR-03	48.6604	-119.948	7160	SY2011'
SZ-2_E	14	FR-13	48.6602	-119.95	7160	SY2011'
SZ-2_E	23	FR-19	48.6101	-119.953	7160	SY2011'
SZ-2_E	24	SM-02	48.5274	-119.943	6700	SY2007'
SZ-2_E	29	SN-7	48.1075	-120.333	na	SY2011'
SZ-2_E	25	SPL528	48.3132	-120.568	6404	SY2011'
SZ-2_E	26	SPL531	48.3127	-120.566	6516	SY2011'
SZ-2_E	27	SPL532	48.3124	-120.566	6527	SY2011'
SZ-2_E	28	SPL533	48.311	-120.563	6619	SY2011'
SZ-2_W	30	JRPT10	47.9892	-120.404	6600	SY2011'
SZ-2_W	32	TY-01	47.8645	-120.473	6621	SY2007'
SZ-2_W	31	TYEE-06	47.8666	-120.48	6400	SY2007'
SZ-2_W	36	MR-01	47.2793	-120.434	6500	SY2007'
SZ-2_W	37	MR-02	47.2793	-120.434	6500	SY2007'
SZ-2_W	38	MR-05	47.2793	-120.434	6500	SY2007'
SZ-2_W	39	MR-06	47.2793	-120.434	6500	SY2007'
SZ-2_W	40	MR-10	47.2793	-120.434	6500	SY2007'
SZ-3	22	101-21016-217B	48.6533	-118.48	6780	SY2011'
SZ-3	21	101-21016-218	48.6535	-118.48	6780	SY2011'
SZ-3	19	101-21016-220	48.6552	-118.47	6780	SY2011'
SZ-3	16	101-21016-221	48.656	-118.472	6780	SY2011'
SZ-3	17	101-21016-222	48.6558	-118.472	6780	SY2011'
SZ-3	20	101-21016-223	48.655	-118.472	6780	SY2011'
SZ-3	18	101-21016-225	48.6556	-118.472	6780	SY2011'
SZ-3	12	101-21037-610	48.7014	-118.468	7100	SY2011'
SZ-3	11	101-21037-612	48.7024	-118.467	7100	SY2011'
SZ-3	15	21016-211	48.6588	-118.475	6760	SY2007'
SZ-3	10	MB-15	48.7848	-119.123	7258	SY2011'
SZ-3	9	21026-807	48.879	-117.097	6400	SY2007'
SZ-3	8	21026-813	48.9698	-116.962	6480	SY2007'
SZ-4-1	41	CRMO-02	46.9489	-121.5	6576	SY2007'
SZ-4-1	42	CRMO-03	46.9384	-121.499	na	SY2007'
SZ-4-1	43	CRMO-04	46.9333	-121.499	na	SY2007'
SZ-4-1	56	Crystal Creek 25	46.908	-121.5	6234	SY2011'
SZ-4-1	55	Crystal Creek 29	46.91	-121.502	6562	SY2011'
SZ-4-1	51	Shadow Lake 19	46.9146	-121.651	6220	SY2007'
SZ-4-1	50	Shadow Lake 20	46.9147	-121.652	6240	SY2007'
SZ-4-1	54	Shadow Lake 3	46.9122	-121.644	6280	SY2007'
SZ-4-1	52	Shadow Lk 35	46.9141	-121.659	6319	SY2011'
SZ-4-1	48	Shadow Lk 37	46.9163	-121.659	6463	SY2011'
SZ-4-1	49	Shadow Lk 557	46.9155	-121.659	6319	SY2011'
SZ-4-1	53	Silver Forest 1	46.9129	-121.635	6280	SY2007'
SZ-4-1	44	Skyscraper 14	46.9262	-121.703	6608	SY2011'
SZ-4-1	45	Skyscraper 18	46.9237	-121.702	6601	SY2011'
SZ-4-1	46	Skyscraper 21	46.9226	-121.7	6562	SY2011'
SZ-4-1	47	Skyscraper 23	46.9202	-121.699	6562	SY2011'
SZ-4-2	57	DAMT-2	46.5152	-121.213	6800	SY2011'
SZ-4-2	58	DAMT-8	46.5097	-121.207	6800	SY2011'
SZ-4-2	64	03036-001	46.1457	-121.489	6363	SY2007'
SZ-4-2	63	03036-002	46.1462	-121.488	6388	SY2007'
SZ-4-2	62	03036-004	46.1466	-121.488	6358	SY2007'
SZ-4-2	61	03036-005	46.1472	-121.487	6435	SY2007'
SZ-4-2	60	03036-009	46.1644	-121.522	6340	SY2007'
SZ-4-2	59	Mt Adams #2	46.2438	-121.475	6950	SY2007'
SZ-5-1	65	06017-003	45.3352	-121.678	6070	SY2007'
SZ-5-1	66	06017-004	45.3351	-121.678	6074	SY2007'
SZ-5-1	67	06017-011	45.3333	-121.683	6198	SY2007'
SZ-5-1	70	101-06016-031	45.3312	-121.704	5945	SY2011'
SZ-5-1	74	101-06016-033	45.3294	-121.708	5919	SY2011'
SZ-5-1	73	101-06016-034	45.3295	-121.708	5909	SY2011'
SZ-5-1	69	101-06016-036	45.3318	-121.675	5937	SY2011'
SZ-5-1	72	101-06017-032	45.3301	-121.707	6011	SY2011'
SZ-5-1	71	101-06017-035	45.3304	-121.71	6005	SY2011'
SZ-5-1	68	101-06017-037	45.3328	-121.676	6050	SY2011'
SZ-5-2	78	(2-1) 33032	44.6565	-121.693	6260	SY2007'
SZ-5-2	81	(2-1) 33048	44.6555	-121.691	6434	SY2007'
SZ-5-2	84	(2-1) 33093	44.6543	-121.688	6450	SY2007'
SZ-5-2	83	(2-1) 34024	44.6549	-121.689	6438	SY2007'
SZ-5-2	80	(2-1) 34031	44.6558	-121.688	6396	SY2007'
SZ-5-2	79	(2-1) 34042	44.6563	-121.689	6389	SY2007'
SZ-5-2	82	(2-1) 34062	44.6551	-121.691	6115	SY2007'
SZ-5-3	96	01027-006	43.4696	-121.867	6700	SY2007'
SZ-5-3	93	01027-010	43.8188	-121.87	6720	SY2007'
SZ-5-3	94	01027-011	43.8186	-121.871	6640	SY2007'
SZ-5-3	92	01027-013	43.8195	-121.872	6590	SY2007'
SZ-5-3	91	01028-006	43.9832	-121.674	7477	SY2007'
SZ-5-3	90	01028-008	43.9875	-121.69	7815	SY2007'
SZ-5-3	89	01057-012	44.2647	-121.747	7100	SY2007'
SZ-5-3	95	101-01028-023	43.6275	-121.966	na	SY2011'
SZ-6	75	16047-016	45.0151	-117.254	7402	SY2011'
SZ-6	76	16047-019	45.0121	-117.251	7332	SY2011'
SZ-6	77	16147-006	44.9504	-118.246	7835	SY2007'
SZ-6	86	101-603-5-551	44.5839	-118.627	7497	SY2011'
SZ-6	85	101-603-5-554	44.5851	-118.625	na	SY2011'
SZ-6	87	101-604-1-675	44.2825	-118.702	8065	SY2011'
SZ-6	88	101-604-2-684	44.267	-118.492	7739	SY2011'
SZ-7-1	97	101-01028-016	43.399	-122.058	7260	SY2011'
SZ-7-1	100	15046-607	43.3807	-122.108	6900	SY2007'
SZ-7-1	99	15046-608	43.381	-122.108	6870	SY2007'
SZ-7-1	98	15047-601	43.3824	-122.102	7200	SY2007'
SZ-7-1	101	15047-605	43.3805	-122.101	7050	SY2007'
SZ-7-1	102	Bailey #4	43.3718	-122.203	7200	SY2011'
SZ-7-1	104	Tipsoo #11	43.2175	-122.04	7800	SY2011'
SZ-7-1	105	Tipsoo #14	43.2172	-122.039	7800	SY2011'
SZ-7-1	106	Tipsoo #15	43.217	-122.039	7800	SY2011'
SZ-7-1	103	Tipsoo #17	43.2178	-122.039	7800	SY2011'
SZ-7-2	112	CL03	42.9282	-122.168	7050	SY2007'
SZ-7-2	111	CL07	42.93	-122.17	7058	SY2007'
SZ-7-2	114	CL10	42.9155	-122.155	7168	SY2007'
SZ-7-2	115	CL11	42.9155	-122.155	7167	SY2007'
SZ-7-2	116	CL13	42.9152	-122.154	7192	SY2007'
SZ-7-2	108	CL17	42.9767	-122.14	7623	SY2007'
SZ-7-2	109	CL18	42.9729	-122.137	8025	SY2007'
SZ-7-2	110	CL22	42.953	-122.178	7759	SY2007'
SZ-7-2	113	CRLA-09-MS-002	42.9196	-122.018	8729	SY2011'
SZ-7-3	117	(1-1) 33024	42.5121	-122.145	7890	SY2007'
SZ-7-3	118	(1-1) 33066	42.5106	-122.145	7905	SY2011'
SZ-7-3	121	BM #18	42.3619	-122.269	na	SY2011'
SZ-7-3	119	MM #07	42.4397	-122.302	na	SY2011'
SZ-7-3	120	MM #08	42.4397	-122.302	na	SY2011'
SZ-8	123	02032-032	42.2359	-120.236	6030	SY2007'
SZ-8	124	02032-033	42.2359	-120.236	6030	SY2007'
SZ-8	107	101-028013-055	43.015	-121.025	6900	SY2011'
SZ-8	122	101-028032-114	42.3007	-120.157	8216	SY2011'
