# Supplementary material for: Genetic Diversity and Population Structure of Whitebark Pine (Pinus albicaulis Engelm.) in Western North America
Source: PLoS One. 2016 Dec 16;11(12):e0167986. doi: 10.1371/journal.pone.0167986 (PMC5161329; doi:10.1371/journal.pone.0167986)
Supplement: S2 Table — (XLSX) [file pone.0167986.s002.xlsx]

## Sheet: Sheet1
	S2 Table: Statistics of whitebark pine needle transcriptome de novo assembled using program Trinity
		Number (N)	Total length
	Sample/cDNA libray	3	---
	RNA-seq raw PE reads (100-bp)	160713862	---
	Transcript	129522	116-Mb
	CDS ( ≥ 50 a.a.)	97447	61-Mb
	Component/Unigene	80323	55-Mb
	N50	---	1,692-bp
	Average length	---	895-bp
	Mini length	---	201-bp
	Maxi length	---	16,407-bp
