# Supplementary material for: Genetic Diversity and Population Structure of Whitebark Pine (Pinus albicaulis Engelm.) in Western North America
Source: PLoS One. 2016 Dec 16;11(12):e0167986. doi: 10.1371/journal.pone.0167986 (PMC5161329; doi:10.1371/journal.pone.0167986)
Supplement: S3 Table — (XLSX) [file pone.0167986.s003.xlsx]

## Sheet: Sheet1
	S3 Table: BLAST analysis of whitebark pine needle transcriptome
	Querry	BLAST Program	Database	Homologous contig (n)
				1e-99	1e-05
	WBP-transcript-129,732	BLASTx	Pita-protein-84,552	24028	66490
	WBP-protein-97,532	BLASTp	Pita-protein-84,552	24092	58360
	Pita-protein-84,552	tBLASTn	WBP-transcript-129,732	19485	79095
	WBP-transcript-129,732	BLASTn	WWP-defense-979	2100	6881
	WBP-transcript-129,732	BLASTx	WWP-RGA-128	67	1670
