# Supplementary material for: Genetic Diversity and Population Structure of Whitebark Pine (Pinus albicaulis Engelm.) in Western North America
Source: PLoS One. 2016 Dec 16;11(12):e0167986. doi: 10.1371/journal.pone.0167986 (PMC5161329; doi:10.1371/journal.pone.0167986)
Supplement: S4 Table — (XLSX) [file pone.0167986.s004.xlsx]

## Sheet: Sheet1
S4 Table: Flanking nucleotide sequences, SNP types, amino acid changes, and putative functions of 71 SNP loci genotyped by Sequenom iPLEX arrays
SNP_ID	Seq-ID	5'-Seq	SNP site	3'-Seq	Amino acid change	Seq description
comp172280_c0_seq1_m-35285	comp172280_c0_seq1_m-35285	GTGGCTAAAAAGATGACAGAATACATAATGCTGAATACCATTGGAGTTTCGAAGGAATCACAGCTGCGGGCCACTCAAATTTTGCACTCTGTCAGCAATAGTTATGCAGGGGAGAGGACGTTTGACAGACAAAGATTCTCAAGCACAGAGCAAGAACATAGATTCTTTCACTATGGGTATACTTTAATGTCAGAGAGATGGGATAGCCTTCGACATGCAGTCAGCCTCAATCACCGCTTCACTTTGCCTGCATTTGAGCCAGAGTTTTGCAATTTTTTTGGTCAGCACACCACTCCTCGACCAGCTTTTGCATGGCTAAAATGTGAAGGAAAGGAGGATG	[T/A]	AGATTGTGAAAAGTTATTGAAAAGCAATGGAATCGTGTCTCGCGGTGGGAGGCATTTTGGTGCACCCCTAACATATGTGAGGCTGAGCATCCTGGACAGAAATCAGATCTTCAATATTCTGTTGGACAGGCTGTCATCTATTCATTGA	E/V	tryptophan aminotransferase-related protein 2
comp183946_c0_seq1_m-45768R1	comp183946_c0_seq1_m-45768	ATGCACACAAGCTTGAGACTCGGGAAAGAATTGTGGAAACAATTAATTGATTGGAATTCA	[A/G]	AATTTCATATAGAAGAGCAGAGTTGGTATTACAAAGAGGAATTTCTGAGAGTAGTAGTACCTAAATACAGAGATAAAGAAAGAATGCGCATAGACTTAGATCTTTCCTCTAGGGCCCAATGTAGGGGCTTGCTGGGGGCCTCTCACGATGGGAAGAATGTCGCCGGTGGCGTTGGCGCCCGCATAGGCCAACCCCCCTCCTCCCGCCAACAACAAGAACTTGAGCAGCAGCCCTCTCTTGGTGAATGGCTTCGCAAAAGTCTCAAAGAATTTGCTCTGCAAGGAGTTGTAGGGAGAGGGGGTATCGGAGCCGTACAGGTCCCAAGCCCCAGTGGTGTTGCTGATGTCCTCCAGATCGAAGTAAATGCTCTTCTCCCCATACTTGGCCACAGCTACGCCC…	K/E	photosystem i reaction center subunit chloroplastic-like
comp184013_c0_seq1_m-45896	comp184013_c0_seq1_m-45896	GTTTTGTTGGAGTTAATAACAGGGAGAAAAGCCATTGACAATTCCCGGCCAGCAGGGGAGCACAATCTTGTTCCTTGGGCACGACCTATGTTCAAGGACCGTAGAAAGTTTGCACAGATGGCTGATCCAATGCTTCAAGGACGCTATCCTATGAGAGGCTTGTATCAAGCACTTGCTGTGGCAGCAATGTGTCTTCAAGAGGAAGCTGCCACACGGCCCATGATTGTTGATGTAGTAAAGGCTCTTGGTTACCTTGCTTCCCAGACATATGCTCCTGCCGGGCATCCTGCTCAAACTATTCGTGCTTCATCTTCGACCCCTCCTCGTGAGAAAAAAACCAA	[G/T]	GAGAGGAAGGATTCTGATGGATCAGATAGAGAAAACAATAGGGTAAGTAGACGTGGAAGTAACCGATCTTCACTACCTCTTTCAGAGGCTTCCCCTGATCACCGACCAGCTCGTGTTAGGGCTTTGAATGGTTTAAATGAATCAGGAGGTTCTCAGGAGGGCAGTGGTAGGGATTCTGGAGATTCTGACTGGTCTGATGGGACGAAGGACAGCCCTAGAAATATTGGGAGAGTGAGTAGAGATGGGAATCGAATTTCAGCTCTCTGTCAAGATCGTGAACGGGCAGTTGCTGAAGCCAAATCATGGGGTGAGAATTTGAGA	K/N	serine threonine-protein kinase pbs1-like
comp184068_c0_seq1_m-45992	comp184068_c0_seq1_m-45992	ATGTCTCTGCAACTCAATTCGGTTGTTGGTTGCGGACCCCTGGTCAATGGACAACATGGATTTAGATCTTTCTCAAGTCATTGCAGTTTCCTTTCAATGCGAGTTGCCTCTCACAACACACCTTGTCCTACAACTTCAGTGGATTTATACATTGCAAAGAGGAGTTCTAAAAGGGCTGCAAGGTGGGTTAGGATGCTCACATTTGCTGGT	[G/A]	GGCAAGAAGATATAAAAGGCTCGAGTGATGTTAAGGAAGAAGCCTTAACTGAGTCAGGACCAAAAGTTAACACTATAGCTACTTCATCTGATAGCATCAATTCTTCCCTTCCCATCATAACTGCTGATCAGAAGCTGCAATCACGAGCAGTTGTTGGAAATTCACTGGCAAAGGATGTAGAAGGTGGTGCCAGCGCTTCTTCTCAAATTGAAGCTAAAAGAATTGATGCTCCTGGTAAGTCAACATCAAGTCGAATGACCGCACCAATCTCATCAACAGTGCCTAAGACAGATTATCCATCAGGTGAACCAGGATCCTTTACTTCCTCAAAT	R/G	differentiation-associated protein isoform 1
comp184510_c0_seq1_m-46647	comp184510_c0_seq1_m-46647	GATGTGATTGGTATTGATTTGGGTACCACGAACTCATGTGTGGCAATCATGGAAGGGAAGAACCCAAAAGTAATTGAAAACTCAGAAGGGGCTAGGACAACACCATCAACGGTAGCCGTGAATCAAAAGGGAGAGATACTTGTAGGTATTCCTGCCAAACGTCAAGCTGTGACAAATCCAACAAATACGGTGTTTGGGAGTAAGCGTTTAATAGGAAGGCGGTTTGACGACCCACAAACACAGAAAGAGATGAAAATTGTCCCATTTAATATTGTTAAAGCAACAAATGGTGATGCTTGGGTAGAAATAAATGGGAAAC	[G/A]	ATACTCTCCCAGTCAGATAGGTGCATTTGTGCTGACCAAGATGAAAGAAACTGCTGAGGGTTACCTTGGAAAGACTGTCTCGAATGCAGTCGTTACTGTGCCAGCCTATTTCAATGATGCT	R/Q	heat shock 70 kda mitochondrial
comp186286_c0_seq1_m-48468	comp186286_c0_seq1_m-48468	ATGGCAAATGGTACAGGGCTTGCAGAGCCATTGATTACACCAAATATTTCAGATGATGATGCTGCTRAA	[G/C]	AAAGGCAGATTAAATGGTCTGAAGAACAATCGGTCCTGATAGAATATTTGCTGTCACAGCCACAAGTTCCGTGGTCAAGAATTGGGAAAGCAGCTTTGATTGAGTCCAAGAAGCTATGGATTCTCTCAGGGCCATCTATAATTGTCATGGTTTTCAATTATATGCTCAGTGTTATATCTCAGATGTTTGCTGGTCATTTGGGGGAGCTGGAGCTGGCTGGAGCATCTATTGCCAATGTGGGAATCCAAGGATTGGCCTATGGAATTATG	R/Q	protein transparent testa 12
comp187101_c1_seq1_m-49402	comp187101_c1_seq1_m-49402	ATGGAGCGTGCGTGGTTTGCTATCTTGATTATTTGTGCATTAGGGAGCATGGTCTGTGCAGTGGAAGGGCTGGGGGTGAATTGGGGCACCATGGCATTGCATCCGTTGCCTCCTGATATAGTGGTCCAGATGTTGAAAGACAACGGAATAAAGAAAGTGAAGCTATTTGATGCAGATTCCAACACTCTCCAGGCTTTGGCAAATACTGACATTGAAGTCATGGTGGCGATTCCCAACAATATGTTGCAGCACCTCAGC	[G/A]	ACAGTTATAAGGCCGCAGAGAAATGGGTCGACAAGAATGTCACCAGATATAACTTCTCTGGTGGCGTTAACATCAAATATGTTGCAGTTGGAAATGAGCCT	D/N	glucan endo- -beta-glucosidase 8-like
comp187868_c0_seq1_m-50521	comp187868_c0_seq1_m-50521	AGTGAAGATGGTCATTATTTAGAGCGCATATTGAAGAGGGCGAGGTCACCGCATCTCACATGGCTCCGCTGGTATAAGTGTGGATACTCTCGCTTGCCTTCCTGGGTTCCGGTGGAGAATTTAAGAGTTTTGCAGGTAGCCGGGGGGAAATTAAAATTATTGTGGCAGCTCGAGTCCGAGGCCCCTCTCCAGTTGCGAGAGCTAAACGTTTGGGCTCCCTCTCTTTCAGCCTTTCCTAGCTCAATAGGACATCTGGAGCACCTGGAAAAGATTTTCATAATAGACGCTATTCTCGTAACTTTGCCTGTAGAATTCGGGAACCTGCGCTCCTTGAAATACTTA	[A/C]	AGTTACAACGGTGTTCAAATCTGATATGGCTGCCTGATTCCTTTGGGAACTTAACTCGACTCCAACATTTAGAGTTGTGGGGTTGCTCCAATTTGACCATCTCCAAAGAAACACTGGGAAATATTACCACGCTTCAATATCTGGATTTTGCATATTGTGAAAATGTGAAGGAACTGCCTCCCCAAGTGGCACATCAA	K/Q	tmv resistance protein n
comp189173_c0_seq1_m-52484	comp189173_c0_seq1_m-52484	ATGATGTTACTCGGTAATCACTCGAATCGTACTCTGAATTCCCTCACTGGGCTTCACCCTGAATCAGAGTTGAATTCCCACAGGTGTGTTCAGTTGACACAATTTCATGTTGCAGGCAATGGTGATGGAAAGTGGGTTCATCATGATGTACGGCCCAGAATGGAAAGGACTCGGTCTGAATCTGATTTACATAACCCCATATCTAATGGTAGTCCAAACAGGCAGTGGTTTAGG	[G/A]	GAGGCTCTAGTTCTGCAGACTTCAGTAGGAAGATCTCTACAGAAGATTTTCTGAGCAAGAACCTATTTGAGGAGGCCCTGGAAGAGGAATTTGAGGATTCT	R/G	---NA---
comp191036_c0_seq1_m-55467	comp191036_c0_seq1_m-55467	ATGGGCGTGGAAGTTGCGAACTGTTTGCACCGACTTGCAGCGGTCTCCCCCATTGCATCATCCTCGCAAACCCCCCCTCTTGCATCTGCAAGTTCTCAATTTGAGCGCAAGAAAACGTTTTCATCGTCTCCATCTACCAAGGGATGCTGCGGCAAGAGCAATGCCCTTGGTGTAAATTCCCTATATGGATTTCATAACTCCTTTTGGTCTGTTGGA	[A/G]	GACGAGGACAGCTTAACAGAATGCGATCGTTTAAAGAATGCAAGAGGCCAGGAAGCAGACTGAAGAGGACTTGCAGCGCATGTTCGGGGGATATTTCTGATGACGACTACTTGCAAAGGCTACAAGAAATGGCCTTGCAGTGCCATATTTCAGAGGATAATGAAGAAGAAGCGTCAAAAGCGGCAGCCGAGCAACCGAGGAGTGCCTCAGTGAACCATAACCAGGAAAACCTTGCCGAAGGCAATAGAGTTGGAGAAAATAGTATGATTAGTGTTAAAGATAGGAATTCCAGATTTGAGCATACAGGCGCATTGAACTCCAGGCCATTTCCTTCTGCACAACCTGATAACAATTTTAGCTGGCCTGAACCAGATTGGAATAAAGAGGGCATAAATGTCA…	R/G	tpr repeat-containing
comp192111_c0_seq1_m-57262	comp192111_c0_seq1_m-57262	GGAATTGTGGGTCTTGGCGGGGTGGGAAAAACAACCCTCGCTAAAGAAATCTTCAACCGAGAGAAATCAAATGAC	[G/A]	ACCGATCCAACCGTGATAGATCAATCTACGATCGATCTAGCTTCTTATCTGATGTCAGATCCAGATCTTTACATGACCTGCAGAGGATCCTTCTTAAGGATTTGACTCCATCGAATGTACATATAAATAACATTGATGAAGGCATAGTGGCCCTTAAAATCCATCTCTCATTTTTTCACAGGGTTCTTATAGTTTTGGATGATGTTGATAATATTGATCAAATGGAAGCATTATTTTCACCAATAAAAGA	D/N	nbs-lrr protein g8106
comp192176_c0_seq1_m-57370	comp192176_c0_seq1_m-57370	GTGGCATGGCTTATGCCCATGACAATGAAACTCTTCGCCAGCCCAGGTTATTTGCCTCGGTTGATGACATTTTCTGTATCTTTATTGGGACGTTGGAGAATCTGTGCATCTTGAAGCGACAATACGGACTGTCCAAGACAACCAAAGAAGCACATCTTGTGATAGAAGCATACAAGGCGTTGACAGAAAGAGGGCCTTACCCTGCAGATCAAGTTGTCAAGGACATGGAGGGACACTTCGCCTTTGTGCTTTTTGACCATAAACGCACCACGGTATTTGCAGCAGTGGATGGAGATGGATCAGTGCCATTATTTTGGGGCACAGCGGCTGATGGGTCTCTCGTTTTCTCTGACGATCCAGCCATCTTA	[G/C]	AGGAAGGATGCGGGAAGTCTTTTGCTCCTTTCCCAGCAGGATGCATGTTTTGGAATGGTGGGGGATTACAGAGCTTTGAGCACCCCTTGAATAAGATGAAAGCAATGCCGAGAATCGACGGCGATGGGCAAGAGTGTGGAGCAATTTTCAAAGTGGACAAATTCACTAGGATCAATAGCATTCGTCGAGTGGATAGTGCAGCCAATTGGGCAACCTCTGTCTGA	E/Q	auxin down-regulated-like partial
comp192218_c0_seq1_m-57428	comp192218_c0_seq1_m-57428	GAGGCAACGTATACACCAATGCTTTTGATGGAAATCTTGACACACTTGTGGCAGCCCTAAACAGAATTGGCTTTGGGCAAATGCCAATCATTATTGGAGAAATTGGATGGCCAACTGATGGGGTTGTTGCTGCAAACATCAGCAATGCAGAAAGATTCAACCAGGGGTTGGTTAACCATATACTAAGCAACAAGGGAACACCTCTCAGACCTGGCATCCCACCAATGGAAGTGTATTTGTTTGGTCTGCTAGATGAGGGCCAAAAGAGTGTTATGCCTGGGAACTTTGAAAGACACTGGGGAATTTTTACATTTGATGGACAGGCTAAGTACCGCCTTGACTTGGGTCAAGGATCTAAAGAGTTGGTGAATGCTGTGAATGTCCCTTACCTCCCTTCAA…	[A/C]	AAATGTATCTTATGCTTTCAATAGCTACTATCAACAGCAGAATCAAGCAGAAGAGAGCTGTTACTTTGATGGTCTTGGAATGATAACATTTGTGGATCCATCAATTGCAGACTGCCGCTTCCTTGTTGGGATAAGAGACTCATCTGCTTCTGTTCTAAGCAAGAATATAAGGAATTTTCTGCTGACCCTGTGGATAGTCATGATGTATTCACTGGCCTTTACTTGTCTATAA	E/A	glucan endo- -beta-glucosidase 5
comp192349_c0_seq1_m-57660	comp192349_c0_seq1_m-57660	ATGGCCGGTGTTGAGGTTGCTACTGCGCCAGCTGAATTGATCGCAAGCCATGAACAAGTGAAACCTGTAGAGGAACCTGTGAAGGTTACCGAGATCGAACCCGCGACTGAAAAGGCTACTGAAGAAGAAGTTCCCGCGGCCGAGAAAACAGTCGATGAAAGCCCTGCCACAGTCGAGAAATCTGCA	[G/A]	AGGAATTGACTGTTACGCCGCCTGCATCGGAGCCCGAAGCAGAATCGGCCCCGTTGGAATCTGAGGAAGTGGAAAAACCCAAGGAGGAATCTGCCCCCGCCGCCGAAGAAGCCAAGCCAGCTAAGGAAGAGACTGTAGCTCAGCCTCCCGCCGAGGCCGCGGCTGTTGAGGAAAAAGCTGAAGAATCATCGGATAAGGAAGAAGCTCCCGCCGCCGTTTCGGCAGCAGAAAAGGCTGAAGAAACATTGGTCAAGGAAGAAGCACCTGTTGAAGTTCCAGAGGAAAAAACTGCAACGGTTGAAGAAAAGCCTGCTGAAGCTGCTCCTGCTCCTGCTGAAGAGAAGGCCGAGGTTGAGGGTAAGGCTGAAAAATAG	K/E	unknown
comp194691_c0_seq1_m-62493	comp194691_c0_seq1_m-62493	ATGGCTGCAGAGCTGAGACGGGGCGCTATTAATGTGGTGGAGTTGGTTATCTTGGCGGGTTTTCTCTTGACCATATGCCAGGCCACTTCAGTAGAGTCCGATCAGAACAAGCCGGATAAATTAGCAGACGACAGCAAGATTGGATATGTAAAGGAGAAGGCCGGAAATGCTGAGAAGGCAGTCGAAGGTGCGGGTACAGCTTCTTGGGATTCAGTCAAAACTTGGGCCAACGTGGCCTCTGACAAATTACCTAAATCCTTCAGTTTCAAGAACACGGAAGAGCCGGCTTCCCATGATTCCAAGGGTACAACT	[A/G]	AAACAGTGAAGGAAACAGCAACTAAGGGCTATGAAATTGGAAAGAAGGCAACCCTAGATGTTATAGACAATGCAGGCCAGGCTGCACAGAAAATAGGGGAGAAGATCAAACAGACTGCAGGGGAGCTCTAA	K/E	unknown
comp195018_c1_seq1_m-63116	comp195018_c1_seq1_m-63116	ATGGCACCACCTGGGGTTCCTGCAGAGTTGTTCGGAGRGTCGAAGGTGGGTGCCCTAACTG	[G/A]	AGGGTATAACTCCAAGAGAGGGTATGTTACCTTCCTGGCGGGTAGTGGAGATTACTGGAAGGGCGTTGTAGGGCTGGCTAAAGGCCTTCGCAAGGCCAATAGCGCCTACCCTCTCGTTGTTGCCATGCTGCCTGATGTTCCGGAGGAGCACAGGGAGATTTTGAGGCGCCAAGGATGTATATGTCGCGAGATCGAACCTATCTACCCTCCTGAAAATCAAGTGCAGTTCGCCATGGCTTACTATGTCATAAATTACTCTAAGCTACGTATGTGGGAGAAGTTTGAGGATTACAGCAAGATGGTGTACCTGGATGCAGACATCCAAGTGTTTG	E/G	galactinol synthase 1
comp196964_c0_seq1_m-67260S1	comp196964_c0_seq1_m-67260	ATGGGTAAGGATGAGAGTCAGAGCTTTAAGCTTGTGGGATACAAGAACTTTGTTCGCCAGAATCCTATGAGCGATCGCTTCCAAGTGCAGAAATTCCACCACATTGAGTTCTGGTGCGGCGATGCCACCAATACCCACAAGCGCTTCTCATGGGGTTTGGGCATGCAGGTGGTGGCCAAGTCCGATCAGAGCACCGGAAATCAGACATATTGCAGCTTCGCCATACAGTCCAACGATCTCACCTTCGTCTTCACGGCGCCTTATTCTTCGAAAATCGACCAGTCCACCTCCAGAATGCCCCACCCGGCGTTCGAATCCGATGAGGCGCGGAGATTCTTT	[G/C]	ACAAGCATGGGTTAGCAGTTCGAGCTGTGGGAGTGCTTGTCGAAGATGCTCGAGACGCTTTCCAGAAGAGCGTGGAGAATGGTGCCGTGGCTGTGCTGGAGCCATGCGATCTGGTCGACGAGGCCACTGGCGGGAAGGCTTGCATGTCGGAGGTTAAGCTTTACGGAGACGTGGTTCTTCGTTTTGTCAGCAAGGACGGTTTCAAGGGCCCCTTTTTGCCCAATTACGAGCCCGTTCAGTCGGCTCCCTTTTCCTATGGACTCATTCGGGTCGACCACGCTGTGGGGAATGTGGAGAAACTGGAGGAAGCCGTCGAATATGTGGCCAA	D/H	4-hydroxyphenylpyruvate dioxygenase
comp199323_c0_seq1_m-73568	comp199323_c0_seq1_m-73568	CCTGCTAATAGTTCTAGCAGGGGAATCCGCCATTAAAAGGAACTACATTTTCTTCTCAGAAGTCCAGTTCATTCCGGCCTCTGATCTCAAGGCCATCGATGACCTCTGGAGGAGCCACAGCAATGGCCGCTTTGGGTACAGCGTCCAGCGCAGGATATGGAACAAGGTGAATCGGGATTTCACAGAATTTTTCAAGAAGGTGGAGTGGATGAAGCGGTTGCAGGATTCTGAAATGGAACAGTATACATACAGGTCGTTTCCCCGTGAGTTCATTTGGGAATTTGGTGACTCTACGCCAGAGGGACACCTGCCTCTGACCAATGCTCTGAGAGGCACCCAGCTTCTTGCCAGCCTTTTGCAGCATCCGGCCTTTGATTTTGTTGAGGAGGAGGATA	[C/A]	ATTGAAGGTTGGGGGAATCATTGATAACATACGGGATACCAAGCAGAGCCGAGGCTCTGTAAGCTACATGCCAGACTATAAGATCTGA	K/T	tetrapyrrole-binding chloroplastic
comp199836_c2_seq3_m-74906	comp199836_c2_seq3_m-74906	TTCTTAAAGAGGATTCCAGAGTCCTTTGGCAATCTAGCAAACCTGCAACACATCAACCTGTCTTTCTTGACATTACAGAGGCTTCCAGATTTCTTTGGCTATCTAACAAACCTGCAACACATCGACTTATCATACTCGGAAACACAATGGCTTCCAGAATCCTTCGGGAATCTAACAAATCTGCAATACATCAACCTGTCAAACTGCTATGACTTAGAGACGCTTCCGGATTCTTTCGGAAGTCTAACGAACCTGCAATACATTGACCTGTCCGCCACAGGCCTGCAGAGGCTTCCAGACTCCTTCGGGAGTCTAAAAAATCTGCAAC	[A/G]	CATCAACTTGTCAAGCCCTGACTTAAAGAGCCTGCCAGACTCCTTTGGGAATCTAAAAAGCCTTAAACACATCGACCTGATAAGCCCGCACTTAGAGAGGCTTCCAAACTCCTTCGGGAACCTAACAAAACTGGGACACATCGTCCTGAAAAGCAGGGACTTAAAGACGATTCCGGATTCCTTCGGCAATCTAGCAAATCTGCAATACGTCGTCCTAAGAAGCACGAACTTGGAGAGGCTCCCAGACTCCTTCGGAAATCTAGTAAAACTGCAACACATAGTCTTGATGC	R/H	leucine-rich repeat containing protein
comp200476_c0_seq1_m-76857	comp200476_c0_seq1_m-76857	ATGGCTCAATCGGAGAAGACGCAGAGACCGCTGGGAGCTCGAATTTATGTGAAAGCTCATCGAATGTCTGATCTGGATCAGGTATTGAAACATAATGGGCCGACTGATAAAATGCTGTGGTGGATTATTTATGTCCTGTTCGCACATTCCATGCTTCTCCTCCTTTTCTCCTCCTTTTCTGCCGATTCCACCTTCAACATCTGCAACATTTTGCAGAATCTGTATGTGCGTTTTTATCTAGCCGCCATGGCAGCCGCCATTGTTGTTATGCTTCTGTTTGCCCTGTGTAATCTTATAGCTAAAGCAGTGC	[A/G]	GATGTGGAAAGAAATGGGTGATGACGACGACTTCCAGCAATGGGAGGAGGATCTCTCTCCACAACCTTTCAACGTATAA	R/Q	unknown
comp200552_c1_seq1_m-77044	comp200552_c1_seq1_m-77044	GTACATTCAAGAAAATGTTGGATGGGGTTTGGGGTTTGGTATCCCAACGATGGCAATGGCAATAGCACTCTCTGTTTTCATGTGTGGGACAAGATTGTACCGACATAAACTGCCTGGTGCTAGTCCGTTCACTGGAATCGCCCAAGTCTTTGTAGCCAGTATCCGTAAATGGAATGTCTCTGTTCCTTCTCAGGGAGAAAAGAATATATATGTTATTCAAGAAGAACAACTTTTAAAGGGTGAAAAGAGCAGAGAGCTTTTGTCTACAAATCAGCTAAGGTTTCTTGACAAGGCAACTGTTGCAGTTGATTTAGATTACAAGCATAAAGACATTAACTGGAGACTATGCACAGTTACACAGGTTGAAGAGGTGAAACTTGTTCTAAGATTGTTACCCAT…	[T/A]	GGTTCCTGCAGCATCTTTACAAAGCTTCATTAGCCTCTCTATTCTTGTGCTTGTGCCTGTGTATGATCGCATCTTTGTTCCAGTGGCCAGAAAAATAACCAAAAACGAGCGTGGTATAACACTGCTTCAGAGGATAGGTATTGGTATATTTACTTCCATTCTTTCTATGACTGTTGCAGCCTTGACAGAAATGAAAAGGCTCCAAGTGGCAAAGGATTATGGATTGGAAGATATGCCCCATGCCACGATTCCAATGAGCATTTTTTGGTTGCTTCCACAATACATACTATTTGGCATATCAGATGTTTTCACAATGATAGGACTGCAAGAGTACTTTTATGATCAG	E/V	protein nrt1 ptr family -like
comp200820_c0_seq1_m-77820	comp200820_c0_seq1_m-77820	CCGAGGGCGAGCGGGTTGGGCACATGTCATGCGGTATAAAAATGAGGATGAGACAGCAATTTCTTGGAGGAAGAGAAAGAAACACTTCTTTATACTTAGTAATTCTGGGAAGCCAATTTACTCCAGATATGGAGATGAGCATAAGCTAGCAGGATTTTCGGCAACCTTGCAAGCGATCGTTTCCTTCGTGGAGAATGGTGGAGACTGCATAAAACTGGTGCGGGCAGGCAACCATCAGATTATTTTTCTAGTTAAGGGTCCTATCTATTTGGTCTGTATAAGCTGCACAGAAGAGCCATTTCAAGCTTTGAAAGGGCAGCTAGAGCTTCTTTAT	[T/G]	ACCAGATGTTGCTTATTTTGACAAAGTCAATAGATAAATGCTTTGAAAAAAATTCAAAGTTTGACATGACACCCTTACTTGGAGGCACAGATGTAGTTTTCTCCTCTCTGATACATGCCTTCAGTTGGAATCCGGCAACATATTTGCATGCATATACCTGCCTTCCCCTGCGACACTCCACAAGACAAGCTGCAGGAGCTATTCTTCAAGATATAGCGGATTCTGGTGTCTTATTTGCTATTCTCATGTGCAGACATAAGGTTATCAGCCTTTTTGGGGCACAAAAAGCAGTCCTTCATCCGGATGACATGCTTTTACTTTCAAATTTTGTTTTATCATCAGAATCTTTCAGGACATCAGAATCATTTTCTCCTATTTGTCTGCCACAATTCAATCCAA…	D/Y	protein sand
comp201207_c0_seq2_m-78962	comp201207_c0_seq2_m-78962	GATGGATGGGATCTGCATGCGTTTAACCATGATGAGGGGAAGTTGTTGGAGAAGATAGTAAACAGAGTATTCAGAGAGGCGAAGCCAAGACAAATTGTCAAATATGCAGTTGGGCTGTATGAAGCTGTTGAAGATTTTGAGACAAGAATAGCCGAGATTGCGCATGAGAGAAAGAAGAATGCTAAACTTGTCGCTATAGTGGGAATGAGCGGGTCTGGTAAAACAACTTTGGCCAAGCAATTGTTCCACCTCAAGAGCTCTGCTTATGATGCCTCATGTTTTCTTTTTCGTGTCCAAAAAGCATCTGCCATAAACC	[G/A]	GCTACCAACTCTCCAAAGAAAGTTGTTAAAAGACTTGCTGCAGCTCGATCACAAAATTGACAGCACGAATCAGGGAAAGGAGATTCTCAGATCTTGTTTTGCAGCTGTTGGGACGAATTCTAGGTTTCTTGTAATTTTATG	R/Q	tmv resistance protein n-like
comp201446_c0_seq1_m-79694R	comp201446_c0_seq1_m-79694	ATGAGCTCTGTGGTTGAATTTGAGCTGTGGTATATAGTGGTGATTTCGTGTTTAGTGGCATGGGTTAGTGCAGGGGTGCACTTCACTTCCCTGCCCAATACTCTGGAAGTCATAGCAACCATCAATTCAACAACAACGGTGCCCAATGCCATGGCAGGGAGAGACCAGTTGGTGGTGTCATGGTGGGTAAACAAATTATCATCATCATGGGTGGATTCA	[G/A]	AGTACAAGACTGTGAAGGTGAAGCTTTGTTTTGCTCCAGTGAGCCAGGTGGACAGAAGGTGGAGGAAGAGCAACGACGATCTAAAGAAGGACAAGACGTGCCAGTTTGATATGAGTGAGCAACTCTATAATTCAAACATCAAGAASAACACCATAGCATGGACTGTGCATAAGGACGTGCCTAAAGGCACATACTTCGTGAGAGCATACGCTATGAACGCTTCAGGGAGCGAAGTAGCGTACGGGCAGAGCACCAACAAGAATAAGACCAGCAACCTGTTCACGGTGGAGGCTATCTCTGGGAGGCATGCTTCCCTCGATATCGCCACCGTTGTTTGCTCTGCTTTTGCCATTGTATCCCTCTTCGGGTTCTTCATTATGGAGAAATGGAGTGCTAAGA…	E/K	high-affinity nitrate transporter -like
comp201631_c0_seq2_m-80200	comp201631_c0_seq2_m-80200	AGTCTTCTGTGAAATCCGACGACAGCTGCGGTTCAAATCGTGTGAAGTTTCTGTGCAGCTATGGGGGCCGGATTCTCCCAAGACCCGGTGATGGCAAGCTCCGCTACGCCGGTGGAGACACCAGGGTTGTGGCTGCCAGCAGAAGCATCTCTTTCGCAGATTTGATTGTCAAGATGTCGAAGGTATTCGGCTCCGCCGTGCTGCTGAAATGCCAGCTGCCTACGGAGGATCTTGATGCTTTGGTTTCCGTTAAATCCGATGACGATTTAGAGAATATGTTGGAGGAGTACGATAGGGTCGGTGCCAGAGAGGGTTTGTTCAAGGTCCGGGCCTTTCTTTTTCCTCTTTCGATTTCTGTTTCAAAGCCTCCAGCCGCTGGTCACATGGATGACCGTTCTG…	[C/G]	GACAGACCAAGGTTTGACGCGCGGATTCCGGTCTAATCAACAGCATCACGCCGTACCGACTTCTGTCAAGACCGGCCGGCCTCCACGCTGGCCGGCAGCCGTTCACTCCGAGGCTCAGTATAGCAGCCCTGTCAGGTATGCGATACTACGCTCTGCGACTCAAATCCAGCTGATGAAGCCGCGGCCGCCGCTGCCTCAGCAAAAGTGTGTCGGAGGAGCCGATGATTCACAGTTTGTGCGCATCGACCACTCTTCCTCTGCACGCGTGGTTCACATCAATAATGCACCCCAGGTGCAGGTTCGATTCCCAGGAAATACGGCGATCAAGGCCGAAGAATCCGTAACAAAAGCTTATCAATACCTATTGCGTAGCCCTTGTCAACAGAGTGCGGCACTCCA…	R/P	octicosapeptide phox bem1p family protein isoform 1
comp202049_c0_seq4_m-81447	comp202049_c0_seq4_m-81447	GCGAGTGGGCATCAAGAAGGCTCTTGTCTTCTATGCTGGGAAAGCACCCAAAGGCACAAAGACGAATTGGATCATGCACGAATACCGTCTTGCTGATGTTAGCAGGCCTGCAAGAAAGAAAGGCTGCTTAAGACTGGATGATTGGGTTCTGTGTCGAATTTACAACAAAAAGACAAGTGCTGAGAAGTTAGCACTAGATCAGATTGAAAGCTCCATGGATGTACCAATGGAAGCCATCGATGAAAAGGAGATGGTGAATCAACCTTCCTCAACTTCATTCGAGCATAATGGTATTGAACAGAACTGTCCATCTTCTGACCTTTTGAGCAAATTGGGACCTTCTCCAACAAACCACAACGGGGTTCCTACTCATGCTCTGCCCATGAATACTAATATCAG…	[A/G]	ACCTGGACTTCTTCCAAAAGACAATTACCCCTTCCTGTGCCGTTACCCCTAATGCTCCAGTGCAGAATACAGAATTCAACCCAATTTCCTCCTCCATCAACCATCAATGGATAAATTACAATTCATTAGACTTATTGTCAGGATTGCATACTGATTCCAGCAGTTCCAAGCCATCATCATCAGACCCCATTTCAGAGAAAGAAGAAGTTCAGAGCAGCTTTAGATTGGAAACTTCTTCACCAGAGGAGCAAAAGCCATTCTTTAATTTCAGTCTGGAAGGTCTAGAATATCCCTTCTCTCATCTAGACCAAATAACTCTTCCTGATCCTTATCAAGACTACTTTACAAACTGGACCAGTTCAGACCTACCAAGGTTTTATGCTAACGACATGCGCTTCT…	D/N	nac domain-containing protein 68-like
comp202194_c0_seq1_m-81981	comp202194_c0_seq1_m-81981	TCTGACTGCGAGAGTTTGCAAAGGCTTCCAATTTCCTTCGGATGCTTAACAAATCTCCAACACCTCAATCTCTCTTATCGCGGGAGTTTGCAATGCCTTCCAGATTCTTTCGGATGCTTAATGAACCTCCAACACCTTGATTTTTCTGTCTGCTGGGTATTGATATTCAAATCAAGTAATTTCCGTAATTTACTTCGACTTGAACATCTGAATTTGCGAGGTATCAACATAAATGTCTGGCCGCATCCGGAGGAAACATTTGTACATGTCTGGTCGTATCCGGAGGAAACATTTGTAGACTTTTCAGGGTGGAAAAA	[G/T]	ATCAGCACGCTTGAATATTTAGACCTTTCATGGTGTCGCAACCAGAGAGTTTCCTTTGACGAAGGTGTTTGCCCCAACCTTACACATCTGCTCTTGAAATATTGTTACTCTCTGRAGGAGGTTGGAACACTGCCACCAACACTTGTAAGGCTGGATTTGTCCGGTTGTAGTAACCTGCGGAAAATAGACGGCCTTTGTAATCTTACAAAACTTCGGGAACTAGACATCAGAAA	K/N	nbs lrr
comp202440_c1_seq1_m-82961S	comp202440_c1_seq1_m-82961	CCCCTCTATATCTCCTCCTCATGCCTGCTCATTGTGTATCAGTTCAGTTCAGCAATGGCGCGCTGTTTCTTAATTTTGTTGCTTCCCATTCTTCTCTCCCTCTCCCTGTTGGCCGACGCCAGCAGCAGTCTTCTTCTTCCTCTCCACAATCCAGAAGACAATRAGGTGGACGATTCTGTGATTCTCCAAGATGCTTCCAAGCAAAACTCCATTCTCCGTCTACCCAGCGAGAAGGAGAATGAGATGGAGATCGAGGTTCCCCAACTGGTCCRCAGGCCATGG	[G/C]	GTGGGCTTGGGCTTCAAATCCCCAAAGAAACCCACGACCAGATCAGCGTGGCCCCCCGGTTGAGACAAGAAGAAAGTGATTTCGTTTCCCGCCCTACAGAAAGAGAAGTTGAATCCAATTCGCCTCTGAAAGAAACAGAGAGTGATTCCATTTTCCTGAGAGGAGGAAGAAAAGGTTGGAGGTTCGGCC	R/G	---NA---
comp202505_c0_seq1_m-83160	comp202505_c0_seq1_m-83160	CAAGGCAGAACATATGTGGTTTCTGGAGATACTCTTTCCAGTTTCAGATCCTTGGATTACGGAGTTACAGTGTCATTTTATCGCGCTCCGTACCTGGTAGATATGGTGACCACAACAGTTCAAGGACAGCAGAAAGTGGTGCTTCGTCTGGACTCGGCCGAGAGTAATGGCAGAGGATGGAGGGGAGCCGATATTCTTGTTTTTAACTCGGGCCATTGGTGGACTCACACAGGCAATCTCAGAGGTTGGGATTACCTGCAGGAAGGGAATACTTTATACACGAGCATGGATTTCATGGTGGCTTACCGGAAAGGAATGACTACCTGGGCAAACTGGATCGATTCCAACATCGATACCCGTAGAACGAAAGTCCTTTTCCGCAGTTTCTCGCCCTCGCAT…	[C/G]	GTTGTGAGAGCTATGAAATCGCCTGTTTCGTTTCTCAACATCACTACGCTGTCGTTACTCAGGCAGGACGCGCACCCTTCGATATACAGCAACGATTTGTCAGTCGGGCAACGGAAAAATCCCCAGCGCTACGCAGATTGCAGCCACTGGTGTCTGCCTGGGCTTCCCGATATCTGGAACGAGCTCCTTTATTCGGCTCTCTTCTACCCCTGA	R/S	protein pmr5
comp202593_c1_seq1_m-83478	comp202593_c1_seq1_m-83478	ATGATGATCACAAATTTCTATTCCCCTTCTCTCACGCATGGACATCAAACTGCTCATCCTACTCTGGCGTGGAAAACCTCTAATCCCATTAAAATAACTCAGACAGCCTCAGCAATGCCCATTTCAAGAACCCAGTCAGGGAAACCCTACGGAATTCTTGTTGCAAGATGTTGCTCCTCTGCTCCTCCTAAGCTGAAGGACCAACTGTTATCTACAATTGCAACCTCTAATGGAACCATATGTGAGGACTCCATGGCTCTCATATCCTCTCTAG	[A/G]	GAAACTCAACCCCAATCCAGATATCAGACTTGCTCCTCATCTCTACAATGGCTGCTTCCAATTAATCAGTGGGTCCTTCAAAGGC	E/G	unknown
comp202723_c0_seq1_m-83989	comp202723_c0_seq1_m-83989	GGCATTGAGCTGCAGCAGTTGCAGTTGCAGTTGAATTTGGAGTTGAAGGTGGAGTTGGAATTCAGCATGGCCTCGAAACAGAACGTTGTATTTGCAATTCTGTTATGTATCGTCTATACTTGCAGCTCAGTGAGTGCAAAGTCTG	[A/T]	AGCCCAACAGAAACCGATTTCTGTTGTCTTGAAGGGCAGAGTAGTATGCGGCCATGCATGCAGCTTGGACGAAGAGAAATCTTCAGACACAAGTGATCTCATATCTGGTGCTGTGGTTGCTGTGGAGTGTCGCGCTGGCCTGAACAGGAAAACAAATGCAGGCTCAGTTTCCATGGAAGGCAAAACAGATAGAAATGGAGAATTCAGGGTGGAGCTTCCCGGCTCTCTCGTATCACCTATGCTGCTCTGCTCCCCCAATGATCGCAATTCCCCTGTCAAAGGGTACTGTTCAGCGAGGCTCCTCAGCAGCCCCCAAGAGAAAGACAATGTGCCATCATTGGGGACCTCCTCGTCTGATCAGCTGATCTTCACATCAGAAGGCAATGGAATCCGTACCTT…	E/V	major pollen allergen lig v 1
comp203102_c0_seq2_m-85630	comp203102_c0_seq2_m-85630	ATGTATGCCTATAGCCACGCCATGGCCATCAAAAGTGATCCTGCAAGGAGGAGGGCGCCATCCAAGCGGAATGAAGGGGCGGCTGCGCTTTTGTTTGATCCACTCGGGGGAGGCGCCTCAGTTGTGGATCCCGTCGGCGATGATCCCGTCGGCGGCGTACCAGTGGGGGGAGTGCCCGAAGATGGGCCAGGCGAT	[G/A]	AGGCAGCTGGTGGCGTGGGAGTGGAGGATGGTGGAGTTGCGGTGGGCGAGGGGGATGGGGGAGATGCGGTGGGCGAGGGGGTTGGTGCCGTTCGGTTGCTTTTTGAT	E/K	---NA---
comp203218_c0_seq1_m-86119M	comp203218_c0_seq1_m-86119	ATGAAGGTTTTGGGGCTCCTCCTGCTGAGTGTCCTGTGTTGCGCGAATGCGTTCAACATAACGAAGATCCTGGACGGGTATCCGGATTACAGCATGTTCAATGACGACCTCACGCGGACGAAGCTGGCGGACGAGATCAACAGCCGGG	[A/C]	GACGATAACGGTCCTGGTAGTGAACAATGCTGCCATGGCCTCGCTCAGCGGCATGGATCTGGCCTCCATCAAGCGTGCCCTCAGTCTCCATGTGGTGCTCGACTTCTACGACCCCGAGAAGCTCCACCAGGTCACCAACGGCACCACGCTTAGCACTACGCTGTACCAGACCACCGGCGCGGCAGCGGGCAATGGCGGCTTCATCAACATTACCGATCTGAAGGGTGGCAAGGTCGGCTTCGGCCTTGCAGGGCACGGGGCCAAGCTGGACTCGACGTATGTTAAGTCCGTGAAGCAG	E/A	fasciclin-like arabinogalactan protein 8
comp203281_c0_seq1_m-86290	comp203281_c0_seq1_m-86290	TCTGGTGGAAGTCCTTTGTCTTCACAGCATTCACAAACGTATTCTTGTGATTCTAGATATTTCCATTCAGCAGAAGATGCAGCCGACATAGTCGGAAATGCTTACAGTGGCAATGAGCAGCCAGCCAATTTGAAGATTTTAGAGGAATTGGAAACTGCACTGTTGGGACCTGATGGCGATGATCCTGTAGATATGGAATATGCCTATGGGGATCATACACTTCATTCTAATTCAGAATGGAGTTTTGAGGCGTTGAGTGACTTCAATGATTTTCTGGACCAAACCTCCAACCCTGGTTACCCCCAAACAAATAATGCAGATAGCTCCATGGTGCCAGATCACTTGCAGCAGCTACCAAATCACGGGGATCGAAATGTTAAAGAAGAAACAGTGAATGAA…	[G/A]	AATGTGCTAAAGCTATTGCAGATGGTCGTAATGCAGATAATTTGATTGCAGGGTTGAGACAAGTTGTAGACATATTTGGGGATCCATTGCACAGGTTAGCTGCATATATGGTAGAAGGTCTTGTGGCAAGGTTGCAATGCTCAGGAGGACATATTTACAAAACCCTAAAATGCAAGGAGCCTACCAGTTCTGAACTCCTTTCTTACATGCATATTCTATATGAAGTTTGTCCTTATTTCAAATTTGGGTATGTAGCTGCAAATGGTGCCATCGCAGAAGCATTTAAAGACAAAGACAGGGTGCACATTATTGATTTTCAGATCGCTCAAGGTAGCCAGTGGATAACATTAATTCAAGCATTTGCAGCAAGACAAGGTGGCTC	E/K	scarecrow-like transcription factor pat1
comp203402_c0_seq1_m-86722	comp203402_c0_seq1_m-86722	AGCATTAGACCCTATTTATGGGCGAGGCCAAATGCAAGTAAGTGCA	[G/C]	GCGTTTGGCTTCATTTGCTCCCAAAATCGAGACTGTTCGCTGGGTGTTTATCGTTGTGGTGGTGGGCGAAAAGAATATTGTAGCCATGGCGGATCGGAAGGGTTCGAGAGTTGTGCACAAGCCTGCTGCTCCGGCGGCGCACGGTAAAGCCGTGGTGCAAAGGCCTGCTGCTCCGGTGGGGCACGGCAAGGCCGTGGTGCATCAGGCGGGGCACAGCAAAGTGGTGGCGGTGCAAAAACCTGGTGTTCAGGTAGGGCACGGAAAAGTGGTGGTGCAAAGGCCTGCTGGCCACGTCGGTAACGTTAAAGCCACCGTGCAATCGAATGTTGTGCACACCGGGCAGGTCAAAGTTGAAACGAAGAAGGAAACTGTACGGGTCGGGCAGATCAAAGTCGAAAG…	R/T	---NA---
comp203439_c0_seq2_m-86861	comp203439_c0_seq2_m-86861	ATGTTTGGACGAGATCAATGGGGAGGGACATTCGAAATCACCGGAGACTCTATGACAGATTACGATGAGAGAAGCAGGGAGCTGGACATCGACAGAGCGGCCCTGTCCGGGCCGACATTGGAAGAGACGCAGCAGAGTTGGCTGTTGGGGCATGGCGAGCAGATGAAAAAAACGCAGTATGTCGATCTGGGTTGTATTGTGTTCAGCACCAAAGCGTTCAAGTGGATTGTCGGTATCTGTATCGGTTGTGCTCTTTTTGTGGGTCTCGTTGTTCTCATTGCCAAACTTGTGCCCAAGCATCACCCTGCGCCCCTCCCGCCCGAAAATTACACTG	[T/A]	TGCACTTCACAAGGCTCTCATGTTCTTCAACGAACAAAAATCGGGGCATCTGACCAAGGAAAACAATGTGTCATGGAGAGGAGACTCTGGCATGCAGGACGGTATAAATAATACGTCGCCTCCTGTGAATCTGGTGGGAGGATATTACGATGCGGGAGACCAAATCAAATTTTCTTTCCCCGGAGCTTTTACCGTGACTATGCTTAGTTGGAGCGTGATTGAATACAGTCAGAAGTATGAAGCTATCGGGGAGCTTAGCCATGTCAAGGAGATCATCAAATGGGGAACGGACTACATACTTAAGACATTCAATTCCTCTGCCACCAAAATAGATAAAATCTATTGTCAGGTTGGCACTGGATCGAAAACTTCCACAGCTGCAGATGATCAGTACTGTTG…	E/V	endo- -beta-glucanase
comp203534_c0_seq7_m-87428	comp203534_c0_seq7_m-87428	AGGGGAAGCCTGCTCTGCATGCAGTGATTGTGCCAATCCCTGCACAGGGTCATGTAAATGCTCTCACGAATTTGGCCCAACTGTTGGCTATTAGGGGAGTGTTTGTCACTTTCGTCAACACTGAGTGGATACACAATCGCATGGTCGAAGCTTCAAAAGACCTTAAAGCTCTTGTCTCGAGAAACGATCCCGAGGTGGACCAGCGTGGGCAAAGAATTCGATTTCTGTGGATTCCAGATGGTTTGCCACCCAAACATGGTCGCACTTTCCACCCAGGCGAGTTTGTTGTTGCCCTGCAAAA	[T/G]	TTAGGCCCCCCGTTGGAGGACCTCCTTAGAACTGCTGAAGCGAAATCACCAGCGTATCCACCCATCTCGTTCATCGTCACAGACGCCTTC	K/N	7-deoxyloganetin glucosyltransferase-like
comp203630_c0_seq1_m-87939	comp203630_c0_seq1_m-87939	GCCCACGGCGGATGCTGTGCTGGAAGATAACGCTGACAAAGAGGAAGCGCCGCTGAGCTGGCTCTGGTCGAGTGATGACGTGGATGTGCCGCTGAGTTGGCTGTGTAATCACCGGGTGAAGTCGGAGGATGTTGAGTGTGTGAAAACGGAATTAGAGCCCGAGGGCTTGCTGGATTTGAATTTTGGTTTCTGTTTAGTAAATGAGAGCGAACTGGAAAAAATGAAGGTCCACGAGGAGAGTAAAGTTCGCCTCCGGCTCAACTATGAAGAAGTGCTGAACGCCTGGTCTGATCGGGGCTCTCCCTGGGCTCACTCTAATCCAGTTATTGATACTACCTTCGACCTAGTGGGAGATGGAGGTAATTCGGAGTTTGGGCTCGTTCCGGACTTGGCGAGCTT…	[G/A]	TGTAATCGGGCAGGTGCCCGTGATGATCCATGGCGGCGACGGGCAGAGGCCGAGGGCGGGCGGGAGAGAAGCCCGTGTTCTGAGATATCGTGAAAAACGTCAAAGCAGGCTGTTCTACAAAAAGATCAGATACCATGTCCGGAAACTCAATGCAGAGAATCGCCCGCGGATGAAGGGTCGATTTGTTAAGAGGACGGCCGATGTATCAGATGAATCGCTGGCGTTGTAA	R/H	zinc finger constans-like protein
comp204034_c0_seq1_m-89396	comp204034_c0_seq1_m-89396	AATTTGAATACATTCCTCGTGACATAGAAGTTGTTAGCAATGGCAAACGGTACGTCTTTTCAGATGGAATTGGGAAAATCTCTTCCGACTTTGCAGAACAGGTGGCTCGCAAGTGTGGATGTGATAACTTAGTACCATCCGCTTTTCAAATAAGGTTTGCAGGCTTCAAAGGTATGGTAGCTGTGGATCCAGGTTCCTCCTACAAGCTCTCCTTGCGACCGAGTATGCGGAAGTATACCTCAAATAATAGGAGTCTGGACGTCCTCAATTGGACAAAATACAGACCTTGTTTCTTAAATCGGCAAATTATTACGCTTTTGTCTACTTTGGGTGTTGCAG	[A/G]	TCATCACTTTGAGACGCTTCAGAAAGAAGCAATAGAACTCATAAATCAAGTCTTAACAAGCAGAGATGAGGCTCTTGATGTCCTACAAAGTTTGTACACAGGTGAAAATCATAATGCTCTTACGGATATGCTTTCATGCGGCTACTGCCCAAGATCGGAGCCTTATCTATCAATGATGCTTCAGGCATTTCGAGCATCTAAACTTGTGGAGTTAAGAAACAAGGCACGCATTTTTGTTCCTAAGGGGCGATGTTTAATGGGATGCCTTGACGAAACTAAAACTCTGAATTATGGTGAAGTGTTTATCCAAATTCGCGATGCTCCTGGAAACAAACAGTTGCATGGTGCGGGGCAGGATCGTACTT	D/G	probable rna-dependent rna polymerase 1
comp204162_c2_seq2_m-89910	comp204162_c2_seq2_m-89910	TCTGCTGTGTGGGATTTCTCTCTATTAATGTCAGGACCCCCAATAAAGGATCCATGCGCATTGCTGAGATATGCACTGCCTATTGACAACAAACCCATTAAGGATATCCAAAAGAATCTTGAGAATATCAAGGAAAATCTCAAAGCTACAGGCATGAAGGGATTGAACTCTGCAAGGAAGAACATAGAGCAAGCTACTTTGGTCCTCCATAAGTATAAGACAGAAATACTTGGTGATATTGTGGAGTCCAAGAAGGAGATTGGCAAGGAGTTGGTGGATAAGCTCATGCTAGGCTTACAAGATTTTAAAACAATTATAGCAG	[A/C]	CAATGATAGAGATGCTATTGCATCAAAACAGAAGGAGCTTCTTGACATCGTGGGACATGTTGAAGAGGATATGGTTGGCAAGTTCCCATTTGATGTACCAGAAGAGTATGCCAACAGGCCTCTCTTAAAAGGAAGAGCAACAGTGGAAATGAAGGTGAAGGTGAAGAATAATCCTAACATCAACGATATTGTATTTCAATTAGTTCTAGATGGCTACAACGCCCCTGTTACAGCGGG	D/A	peptidyl-prolyl cis-trans isomerase chloroplastic
comp204622_c0_seq4_m-91688	comp204622_c0_seq4_m-91688	ATGGGGTTATTAGATAAGCTGTGGGACGATAATCTGGCAGGCCCTTGCCCTGACAGTGGGCTAGGCAAACTCAGAAAGACAACTATAACTAATTCTGCCATGGCAACTGCCTCCGCTCCAGATGGGGAAGTTGTTTTAAGAAGATTGAGGGAACGAAGAGCAACTGTAGAATTTCACC	[G/A]	ATTAAATGAAGAGGCCATACAAATAACACATACTTTCACCATTATTAAGCCTCATTATCTTCGTTCACCCTCCATGAACAATCCATCTTTCCCTGCGGGTTCAAGCCCTATAATCTCACCATGTTCTCCGACAACACCAGAACCAGATAAGCTATGGCSAAGTAACAAATACAATAATAACGTCCCTGTCGCTGCAAAGAAGAAATATGAAAAATCACCGAGAGCAGAACCGAGAAGCCCGACGGTCTATGACTGGGTTGTCCTCAGTGCCTTATTASACGRATGA	R/Q	dormancy auxin associated-like partial
comp204851_c2_seq1_m-92734	comp204851_c2_seq1_m-92734	GATGTGTTTATCAACCATCGTGGCCCCGATTCCAAGAAGACCTTCGTCAGTCATCTATACAGGCGTCTTATTTCCACTGGACTGAGAGTCTTTCTAGATAGGGAGGAATTGGTGGAGGGAGGCAACCTTACTTGTCAAATAAAAGCCGCTATTAGAGTAGCCTCTGTCCAAGTTGCCGTTTTTTCTCCAACTTATGCGGAATCAAACTGGTGCCTCGATGAACTCGTTTTCATGGTGGACTCCGGGGCTACGATTCTGCCCGTGTTTTATAATGTAAAACCTCATGTACTCCGATGGACTGTCAAAAATGGAGCATACGCTGAAGCCCTACTGAACCACCAACAGAAGACAACAACAGACCCCCAAACTGGTCAAGAGCAGCCACGCTACCAGCCGGAG…	[A/C]	AAGTGTTCGGAGCACTTGTATGTGGGGAAAATGATGAAAGTTACTGGGAAGAGCAATTGGATCGTCTTCAGCAAACACTACCTTTTGAAATACTAGAGAGACTGAGAATCAGTTATGATTCGCTCAGTAAACAGGATCAGCCAATATTCTTAGATATTGCTTCCTTTTTCATTGGAGAAGACAGAGAT	K/Q	tmv resistance protein n-like
comp204857_c0_seq1_m-92751	comp204857_c0_seq1_m-92751	ATGAAGATCCTTAGCAGGTTCCTGCTGTTGCTATTGCTGATCGCGTCGTTCAGCGAAGTCGCCCTCGGAGGGCCATTCGTTGGAGTGAATATCGGCACAGATGTGTCGAACATGCCTTCTGCATCTGCTGTGGTGGCACTGCTGAAGAATCAG	[C/G]	AGATAACCCATGTGCGCCTCTATGATGCCGACCGCCAGATGCTCACAGCGCTGGCCAATACTGGCATTGAAGTGATTGTGAGTGTTCCCAATAATCAGCTCCTGGGCGTCGGGCAATCGCGATCGACTGCTGCGAATTGGGTGAACAAGAACGTGGCGGCCTACTTGCCCAACACGAACATCACTGCCATTGCCGTGGGAAGTGAAGTTCTCACAACAATCCCCAACGCAGCCCTTGTCCTGGTTCCCGCCATGAGGTTCTTGCATTCGGCCCTGGTGGCGGCCAATCTTGACGGGCAGGTCAAGGTTTCGACTCCCCACCCTGCCGAACTCATTCTGGATTCTTTCCCGCCTTCGCAGGCCTTCTTCAACTCCTCCTGGAACAGCGTGATGATGCCTC…	E/Q	glucan endo- -beta-glucosidase 3-like
comp205164_c0_seq2_m-94234	comp205164_c0_seq2_m-94234	AAACTCTCAGACAATTTTGAAGATGCTTCATTTGACATTGCAAGGCCAAGAAAAATCTTCTGACAGGAATGTACAGGAGCACATAAACTATAGTACTGTCTTGGAGAATGTAATACGAAACCCTGGGAGAATTTCTAGTTCCAATACAGAATCCTCGTACGAAATGGGAATCTCATTACAGCTAAAGGCTATTGGTGTGGAAGCCCAGAATGATCCTGCACGGACTGCCCTACTAAGCGTAAGAGAAATGGAAAACAAACATAACACAAATGCTTCTCAGCTGTCCTCTAAATTGTGTAAAGCACAATCTAGAATGGCAGAGCTGGAATGGTATAAAGAGCTTTGTGAGAAGGAAGATATTCATGATCCCTTCAAGAAGAAATTGGGATATTATGATTC…	[G/C]	AGTTGCCAAAAGAATCCCAATTTCCGAGTAGGTGGACATACGCCGGTAATACATATAGCAGATTGGTAGAGCCTTTGGATATTGCGCATTATTATCGCACCTCTAAGGGTGAGGGCAGCTATCTTTCTGATGGAAGACCCGATCGTCATAAACTTATTCAGAAATGGTCTGAAGATATTTTACATGTTCGTAATTCCAGTGGTCAGAAAATTCGCACAAAGTTTGCATCTCTGAATGAAGATTCCTGCTTTTGGGCACATGTAGAA	E/Q	lipase-like pad4
comp205189_c1_seq2_m-94373	comp205189_c1_seq2_m-94373	GTGGGAGACACATTGAATGGGTTGCCGAAATGCTGGCAGAGTCCCCCACGCAGACCATCGTGTTGAGGCGTCTCGGGGGAATTCGGACGGTTTTGACGGCGAATCCTGAAAACGTGGAGCACATTTTGAAGACACGCTTCGACAATTATCCCAAGGGCAATCCTTTTACTTCCATTCTCCACGATCTTCTTGGGAAGGGGATCTTCAATGCAGACGGGGACACCTGGAAGCTACAGCGGAAGGTCGCCAGCTACGAGTTCAAATCCCGCTCTCTCCGCAATTTCGTTGTCAAAGTTGTCGAAGAAGTCACGGATCGACTCCTGCCAGTGCTGCACAACGCCAGCGATACGGGTCGCTGCTTGGATTTACAGGACATTCTGCAGCGATTTGCATTCGATA…	[A/C]	GCGTTTTGATGAATCGGAGCTGGCAAGGGCGCTCGACGTGGCAGCAATGCTTAGTGCTGGGAGGTCGTCGGCACCTGTCCAGTTGGTGTGGAAAATGAAGAGGCTGCTCAACATCGGGTCCGAGAAGCGACTTTCGGAAGCCGTTGCGGTGGTGCACGGGTTCGCCATGGAAGTTATCCGCCGTCGCAGAAGTGAGATTAGAAACGGCGGCGGTACGGCGGATGATTCGAAGAGGGAACAAACCGACCTCCTTTCTAGATTCATGGCGCTCAGCAGTACGAACAGCAACATGGGGCAGGGACATGATATGCCTACCGTGGCCATGGGTGTCG	E/A	cytochrome p450 94b3-like
comp205347_c1_seq1_m-95135	comp205347_c1_seq1_m-95135	CGTGTAGAAATTTCCGTCGGAGCTCACAGAACCGCTGCAGGTCTTGTAGATAAAGGCACTATCCGCCTGGCCAAAGAAATTGATTCTGTCGTAGTGCATGAAGCAGCCGTCGAGCTGAATTCGAGCCCCGCGGGTTCGAACGCAGACCGTGGAGATCTGCGACATGGCGTTCTTGATACAATTCGCGCAGTCGTCGCTGCCCAGGTCGCCCCGGCAGTCATAAAGCCCGTAGACCGCGTCGGCCCCGGAACCCACGCTGGCATTGTAGTAATCCGTGCTGGACGCCTGTCTGAGAAATGTCGAGAGCAGCGAATTCAGATTATTCTCGTAGTTACTGCCGGAGCTGTACTCCTCCTGAGAACATCCCTCGTATACGAAGCTCTGAGAATCTGCAGGCCG…	[A/G]	ATCCTCCTCCTCCTCCTCGGAAATGCAGCAGACTCTGATTTCAAAAGCGCCAAAACAAAAAAACTGCCGTGTTGCTTCAATCAAGAAGAGCCCTCAGAGCCCTCAGAGCGCTCAGAGACATTGTATTTATGATGGGCAGGAGGGTGCATTATTGATGGGAAGAAGCTCTGAGTGGTCAGCCGTAGAGGCTCCGACGCCCATGGATTTCTTTCAAGTCGACTCCAGAGGCAGGGCAGAAAAGATTGGTATTAAATGGGCCAAATTCCGGATTCTA	E/G	cysteine-rich repeat secretory protein 15
comp205838_c0_seq1_m-97031	comp205838_c0_seq1_m-97031	TACCCGTTCAAGCCCCATTGTTTACAATGTGCCGGAGGATGTTAGAGCAGCTGGGTTTGACATTGATGCCGATGAATTAGCATCGATAATAGAAGGGCATGACATTAAAAAGTTAAAATGGCATAATGGAGTTGATGGAATAGCTGCTAAACTTTCCACCTCAATCACAGATGGTATTATTGCCAATGAAGATACTTTGAAGCTAAGAACGAAGTTTTATGGTTCGAACAAATTTGATGAAAAACCACCGCGAGGCTTTTTGGTCTTTGTGTGGGAAGCATCTCAAGATTTGATACTCATAATTCTTGCAGTCTGTGCAGTGGTATCCTTGGGTGTTGGAATTGGTACTGAACACTGGCCCAAGGGTTCTTTTGAGGGATTAGGCATTCTTATCAGCAT…	[C/G]	GTAGTGATAAGCCTTTCCTTTTGTCAGGAACAAAGGTCCAGGATGGCTCTGGTAAAATGTTAGTCACAACTGTTGGCATGAGAACTGGCTGGGGTAAATTGCTGGCAACGCTGACAGAAGGAGGTGAAGATGAAACTCCGTTGCAAGTCAAACTTAATGGTGTTGCAACAATCATTGGCAAGATAGGATTAGCTTTTGCTGTAGTTACATTCATTGTCTTAACATTAAGGATGATTGTGGAGAAGGTAATCAGTCACCTATCATGGTCGGGAGCTGATGCAGTTCGTATATTGAATTTTCTTGCAACTGCAGTGACAATCATTGTAGTTGCAATTCCAGAGGGTTTGCCATTGGCTGTGACATTAAGCCTTGCTTTTGCTATGAAGAAGATGATGAATG…	R/G	calcium-transporting atpase plasma membrane-type-like
comp205967_c0_seq1_m-97593	comp205967_c0_seq1_m-97593	ACTCCACGAAGCTTGGATCCGCCACAGCACCACCACCACCGAAGCCGCTGCTCTTCGCTTTTCCCACCCAAAGTGGAGAGTACCCTGTTCTCCTTTTGTTCCACGGATTTTTGATCCCCAACACCTCCTACACCCAACTTCTCCAGCACATCAGCTCCCATGGATACATCACAGTTGCCCCTCAGATGTACATTTTGACGGGAGAGGATGCAGAGCCGGAAATAGACAACGCGGAGGCGATTTTCAAGTGGCTACCGGATGGCCTTTCTTATTATCTGCCCGACAAGATCCGGCCAGATATGGGAAATGTTGCTATCGCGGGGCACAGCCGCGGTGGCAAAGTGGCATTCGGTTCGGCCCTGC	[G/A]	TCTAGCTGCCCAGACAACAAAAATAAAGTTGTCGGCCCTGGTGGGAATAGATCCAGTGGACGGAACGGGCCGTGGGCACCAAACAAAGCCGCCGATTCTCACTTATAAACCCCACTCCTTTGATCTTCACTGCCCGACCTTAGTGATCGGTTCGGGACTGGGGCCAAAGTGGGACCTTTTAATCCCTCCCTGCGCTCCCGAGGGGGTAAGCCACACTGAATTCTTCAGTGAATGCTCCAGCCCATCATACCATTTCGTGGCCTCAGAGTTCGGACACATGGATTTCTTAAACGATGATGCTGGACCGCTCACTTGCTTCTGCAAGAAAGGG	R/H	chlorophyllase- chloroplastic
comp206843_c0_seq1_m-101822	comp206843_c0_seq1_m-101822	TGAATCAATCAGTGGGTCCTTCAAAGGCACTGGCAAACGTGGAGAAGCTCAGAAAATAATTGAGAAAACAGTTACCCTAGGCAGGGCTAGTTTCAACGCCTTCAAGCCAACTGACATTGAGATTCAGCTGAAACAAACTTATAATCATGTGGGTATAGAGGCCGAAGATGCTTACAATCTGCTAATCCAATTCTCAGTTAGTTCAGAAGGTATCGCTCCCATGGAAGGCATGTTCATAAACAGAGCTGTGTTTAGCGTCTCTGGTTCAGCCAGGATGGATGTCAAATTTGAGTCTTCTGCTATGGTTCCTCTTAATCCTCAGAGGGATTTGGAATCATGGCTTAAGCTGTTCAAGGATGCCAATCCCACTATG	[G/A]	ATGAGGAAGGATCTGCAATGGTGACTCTGCCCCCTGCCAAAGGCTCTCTTGATTATATTTATCTTGATGATGATCTGAGAATTACGAGGGGAAATAGAGGAGCAATTGTTATTGTTAAGAGGCTACAGAGCAAAGTCATCCATCTTTGA	D/N	pap fibrillin family protein
comp206915_c0_seq1_m-102279	comp206915_c0_seq1_m-102279	CAAGTGGAAAATCTGGAGGGCTGAAAGCCTGTTCATTCATCGTTGGTTATGAGTTTTGCGAACGATTGGCATTTGGCGGTATTTGGGCTAATTTAGTGATTTATCTCACAACCAAACTGCACGAGAGCACTGTTTCTGCTTCCAGAAATGTCAACAACTGGGTCGGAACGATGTGGATTATGCCCATACTTGGAGCTTACATTGCCGACAGTCACTGGGGGCGCTACTGGACCTTCATAGTCTTCTCAGCTGTCTATGTAGTGGGAATGGCGATTCTCACGTTGGCCGTCTCTCTGCCATCTCTGAGATCCCCTGCCTGCTCTTCCAACCAAG	[A/G]	CTGCGAGAATTCGTCAAATCTTCAGACTGCTATTTTCTATTCTGGTTTATACCTTCTGGCGATTGGGGCTGGAGGAACAAAGTCCAACATCTCCACTTTCGGGGCCGATCAGTTTGATGATTTCAATCCCAAGGAGAAGAGGCAGAAAAACTCATTTTTCAATTGGTGGATGTTCACGATATTCCTGGGAACTCTGCTTGGTAAAACATTCCTGATATACATCGAAGACAAGATCAGTTGGGGTGTCAGCTATGGAA	D/G	protein nrt1 ptr family -like
comp206921_c1_seq1_m-102291	comp206921_c1_seq1_m-102291	GGAGGAATTCCGTGGACAATATTTGGGTGCTTCACAGAACTGTTCGGCTACCAAGAGTAATCATAAGTTGACTTATGCCCAGCTTCCTGCGAAGAAAGACTGGAGACAAGAAGGCATAGTGAGTCCTGTAAAAAACCAAGCCCATTGTGGATCCTGCTGGACATTCAGCACTACTGGAGCACTAGAGGCTGCCTATACTCAGGCTACAGGAAAGACTGTTATCCTGTCTGAACAGCAGCTCGTTGACTGTGCTGGAGCATTTAACAACTTTGGTTGCAGTGGTGGTCTGCCATCCCAAGCATTTGAGTATATCAAGTACAACGGAGGGCTTGACACCGAGGAAGCCTATCCTTACACAGCTAAAGATGGTGTTTGT	[A/C]	AATATGATCTAAACAATGTCGGTGTAAAGGTTGCTGATAGTGTCAACATCAGTTTGGGGGCAGAAGATGAGCTCAAAGCTGCTGTGGGTCTAGTTCGCCCTGTCAGTGTGGCATTCCAAGTTAACAAGGAATTTCGATTTTACAAAGAAGGAGTCTTTACGACCACAACTTGTGGTCAAGGCCCAATGGATGTGAACCATGCTGTTTTGGCCGTTGGGTATGGTGTTAGTGAGGAGGGGACTCCATACTGGATCATCAAGAATTCCTGGGGAGAGAGCTGGGGTGTTGATGGATACTTCAAGATGGAGTTGGGGAAGAATATGTGTGGTGTT	K/Q	thiol protease aleurain-like
comp207188_c0_seq3_m-103623	comp207188_c0_seq3_m-103623	ATGGAAATGCTGAGTTTGGAATCTTGTAGCACATTCAATCTTCAGCCGTATTCTAATTCAAGGTTGC	[G/A]	GAATGTAGGAAGAACAAGGAAAGCTGTTTTGTCTTTAGGCAATTGCAGACATCAGCAGCTTCAGATTTCTGGTATACAACCATTGCAGATTAGGAAAAGATCTTCTGATCAAGTCAGATTGCCCACATTTCCAATCTCCTGTTATTCTCATAACGGAGGATGCACTGTTTCTGAAGCTGACAGATGCAGCGCGGAGGGGACACTAGTATTGAAGAGTAAGGCTGAAGAGGTTTCCTTAGGCTTGGATGGAAAAAGTATATTTCTTGTTGGAATGATGGGTTGTGGAAAGACCACTGTGGGAAAAATTCTGTCAGAAGCTTTAGGGTATTACT	R/Q	shikimate kinase chloroplastic-like
comp207364_c0_seq1_m-104748	comp207364_c0_seq1_m-104748	AGCCTGGAAAGCCAGTAACATTTGCAACCATAAATGTTGCATCAACAGAAACAAGGCCAGGAAAAAATATTCTTGCATTTGGTCTGCCGGGCAATCCTGTCAGTTGCTTAGTTTGTTTCTATCTTATGGCTATTCCTGCAATCCGACGCTTAGCTGGTTGGAGAGATCCCAAGCTTTGGAGAGTACAAGCTCGCATTTCAGAACCAAGAACATTAGACCCTTTAAGACCTGAATATCACCGTGCTATAATTCGTTGGGAACAAGACAATGGATCTGGTTACCCTGGCTTTGTTGCTGTAAGCACAGGACACCAAGTTAGTAGCCGCCTTTTAAGCATGAAGTCTGCAAATTCATTATTAGAATTGCCCACAGGAAATAAAATACTTCCAGCAGGGACAA…	[T/G]	TATGAAAATATGTTCAAGAATTCTCAAGAAGAACATAGTGATACAAGTGTCAAGGTAGCAGTGCTGACTGTGAGCGATACTGTAGCCTGTGGTGCTGGGCCTGATCGAAGTGGTCCAAGGGCAGTTTCTGTGATAAATTCTCTGTCAGAAAAGCTGGGTGGTGCAAGGGTGGTTGCAACTGAAGTTGTTCATGATACAGTTGATCATATTAGAGGAGCCATACAAAGATGGAGTGATCATGATAAAGTTGATCTTATTTTAACTACAGGTGGTACTGGATTTGCTCCAAGAGATGTAACTCCAGAAGCAACAAAACCTTTGCTAGACAAGGAGGCACCAGGCCTTGTGCAAGTCATGTTACAAGAGAGCCTTAAGGTGACGAGAACAGCAATGCTTTCT…	K/N	molybdopterin biosynthesis protein cnx1
comp207873_c0_seq1_m-107688R1	comp207873_c0_seq1_m-107688	TCCCCCTGGGCTCAGACATGTTGTGGAAGAAGCAAAGGAGCACCACAACGTGAAATATGTCTATGTGTGGCATGCCCTTGCTGGTTACTGGGGTGGAGTCAAACCAGCTGCAGCTGGAATGGAGCATTATGATTCCTCCCTCGCTTATCCTGTCCAGTGTCCTGGAATTTTGGGCAACCAACCAGATGTTGTTTTGGATAGTCTTTCAGTTTATGGATTAGGCCTTGTTCATCCGAAGAAGGTTTACGATTTCTACAATGAGTTACACAGCTATCTGGCATCGGCTGGTGTTGATGGTGTCAAAGTTGATGTTCAAAACATCATTGAAACTTTAGGTGATGGTCATGGGGGTCGTGTGTCTATTACAAGGCAATATCATC	[A/G]	AGCATTAGAAGCTTCAATTGTCCGCAATTTCCCTGATAATGGCTGTATTGCTTGTATGTGCCACAATACTGACGGGCTTTACAGTGCGAAGCAGACAGCGGTTATAAGAGCTTCCGACGACTTTTTTCCAAGTGATCCAGCTTCACATACTATTCATATTTCCTCAGTTGCTTACAATACCTTGTTTCTGGGAGAATTCATGCAGCCAGATTGGGATATGTTTCATAGCTTACATCCAGCAGCTGAATACCATGGTGCTGCTCGAGCTGTCGGAGGCTGTGCAATTTATGTCAGTGACAAGCCAGGGATTCACAACTTTGATCTTCTGAAAA	R/Q	probable galactinol--sucrose galactosyltransferase 2
comp207959_c0_seq1_m-108193W	comp207959_c0_seq1_m-108193	ATGGCACAGTTCCAAGATGAGAGAACATCGGAACCTCTGAAAGTCCAGCACGGTGRACGCGACGAGTCGCAGCAGCAGCAGCAGGACGGATGGCCAAAGCCATCGGCGCCTGCGTCGCAAACAAAGGAAACGCAGGTAGCCGATGAGCAAGAACATGAGGTTCCTGRTCAGTCCCCTAAGAAATCGATGCTGCGGAGGGTGAAAGACAAAGCCAAGACATATATCCATAAGCACGGTTATGGCCACAGTAAAG	[A/T]	TGATGGAGACGAGGAAGAGGGTCAGTTGGAGGAAGAAGAGGGCCATGATCAAGAAAAAGGAGAGACGAAAGGGGAGAAGAAAGAAAAAGCAGAGGATTTGAATTCTAATTTCAGTAGCAGATCTCCCAATGCAGGTTCGGCCGTGTCTCCAGGGTCAGATGCATCTTCTACTCAAAATTTGTCAAATGATGCTAAGACTGCAAGTGACAGACCTTCAGCACCTGTAGAGATCGGGAAAGGACAGCAA	D/V	---NA---
comp208023_c1_seq1_m-108512S	comp208023_c1_seq1_m-108512	ACTCAGGAATTTCTTGACCGTCTAAGAAATCCTACGTGTCCCAGGGAGGGGGAGTTTCTGATAAATATCATTGGTGCGCCACGTCGTGCAGAGCGAGATGTCGGGAATGATGAAGAACACTTTCAGGACCCAATTTGCCGTGTGCCACATTATATCCAATGTGCATTTAACTTCAGCGACAGAGAAGAGGCATACCTGTTCATTGAAGACCAGTACCTTCGAATCGAATATGCTCCTGGTTCAACCGACGACCGCATTATCAAGGGACCTGAGACTATCGGCGAAGGCTTTTCCTGCTTAAAAGATACTATTTTTGCAACTGGGATTGACGCCGCTTTTACTTCTTCCA	[G/C]	AAAATACGAGGCCTATATATTTAGAAGTAATATATATGCACTCATTAACTTTRAGCCAGATGATTGCAAAATTATTCAGGRACCCAAGCTGATCACTGAAAGCTTCTACTCCTTGAAAGRTACTATTTTTGAAAATGGTATTGATGCGGCATTCACCTCTTCCCGACAAAATGAGGCTTATATATTTAGAGGTGATAAATACGCACTTATTGATTTCGCACCCGGGACAACA	R/T	albumin-2 protein
comp208542_c0_seq4_m-112009	comp208542_c0_seq4_m-112009	CGGGGTTTCTTTACTTCCGGAGCAAAGTCAGTTGAAAATTTAACGAGTAATGATGCTAGAAAGACAATGCCAAGACTTACAGAAGAGAATCTCGAAAAGAATAAGGTGACTTTTGCAAAGATAGCTGAAATAGCTTCCAGGAAA	[A/G]	GATGTTCTCCCGGTCAACTTTCACTTGCTTGGATTTTTCATCAGGGAAATGACATTTCACCAATTCCTGGAACCACCAAAGTGGCCAATTTAGAAGAAAATATTGGTGCTCTATCTGTTAAGATTACACATGATGAGATGAAAGAAATAGAAAATATACTATCGACCTATCGCTTCTCTGGAAATCGATATGAGAAGAATCATGAGCAATTCACGTGGATGAACTCAGAGACACCTCCTCTCTCTTCATGGAAGGATGCCATTTGA	R/G	probable aldo-keto reductase 2
comp208738_c1_seq1_m-113286	comp208738_c1_seq1_m-113286	TCAGGATCCAATCACTACCCTAATCCTGCATATCCCCACAATTATCCCCCACCTTTTCCACCACAGCACCCACCACCACCCCAACCGCCACCAAATTATGGTTATGAGGGTTATTGGGCTGATCCTCACTTGCGTCCTCCCTATCCCCCCCCTCCTCCTCAGGCCAATTACCCCCCAACTCAGTCATCCCCAGCGGGGTGGCCATCCTCTGCTTCTTTTCCCCAAGGCTCGTATCCTTATTCCCACCAGGAAAGTTTTCATCCTGATAGTTCAACCCACCAGTACCACCATCAAACTTCTGATTCCTATACCCAATTGAGTCATTCGTCATCT	[A/G]	ACTTGCATCATGAAAATGGTCCCCAAAGTGGCAGACTGCCAAACTATTCTGCTCAGAGTCCTCATGTCGAAACAAATGCAACCTTCAGCCCTTCTACATCGGCATCATTGTACCCATTGAATAACTCAATGTCTGAGATGCGATTATCGGACAACCACCGGCCCCTTGATTCCTCGTCACCTGGAGGATCTTTCCACAGGCCCTCTTTGATGCCATGTCAGTCTTGCCACAGCTCTGACTCTTCCAGTCCCTCATTTTCGAGCAATCAGGGATCATTTTCGGGCAACTCATTTCAGTATGGGCAGTATTCATTCAATTCTAATGACAGCATAGTCTCTGATTCTGCACTGGCGCAGAATCAGATAGTTCCATTTGATCCTTCGGCAAAG	D/N	phospholipase d beta 1
comp208975_c1_seq11_m-114697S1	comp208975_c1_seq11_m-114697	ATGCTGTTACTCTGCAGCTCTACTCATGGACTGAATACCTTCTTTGGACTTCAATTGAATTTGCGCACTTCTGTTCAGGTAACCCAATTGCATGTTACCGGCAATGGCGATGCTCAGTTGTTTCATCACGAGGTACACCCCAGATTTGAAAGGGCGCTGCCTGAAGCTCATTTACATAATCCCTTAGCGAATGGCAGTTTAAGGAAACTGGGGTTAACGTCGGGGTCTGTTTCTTTGAAACTCTGTAGAAAGCTTTCTACAGAAAATTGCAATTTTGTGAAGAATGTTGTATTGGATGAGGCTCTGCAAGAGGAATTTGAGGATTTTGATACTCAAATATCTATTGGGTTTCAAACCTCCGGA	[G/C]	ACCCACAGGAGGAATGTCGAGAGAAAAACATAGCAGCAAGTGGAACCCATGGAAGTGAGGGGTCTTTTGTCTCCGGAAAGAGGAATAATGATTTGATGAGTGGCATGATGTTTGAAGGCACTGGAGTGGCTTTGAAGTGCGATGTTGGATGGAAAACTGCCACAGGTTCTGTTAATGGAGGATTTAGAGGTGAAGATGGAGGTGGGTACGGAGGCAGAGGAGATGGGTTTGGATCARATTCCAATAGCAGAGATGCTTACTATAA	D/H	tetratricopeptide repeat-like superfamily
comp209490_c0_seq1_m-118082	comp209490_c0_seq1_m-118082	ATGCCAACTGCATTGCTAGCCATCGTCGCTAAAACCAGTTGCTGGGTTATTTACAGATCCTCATACATCCTCCAGCATGGCTTTGGACACCACCCATTAACCACACAGGATG	[A/G]	TGAGGTTTTTACAACTGGGTCCTGTGATATTGTAGTGATTTTACATTTAAATTGGTCAGCAAGCGTTGGTTCTATCTTCATTGTCATGGCGTGGGAAGGGACTCAGAATATGTGTGGAAGAATTGAGATAATGTTAATTTGTTATCCATTTGGATGGTATTTGTGGCCCCATCCATTCTATCAACGCCATCTATTTCATGGGAGTATAGGTAGGGTTGCTTCATTA	D/G	---NA---
comp210511_c1_seq4_m-125134	comp210511_c1_seq4_m-125134	ATGGAGGGTCGGAAGGGTTTGAGAGTTGCAGAAAAGCATCGTGTGCAGCCCGGGCAGAGCAGAGGTACCTTGGAAAAGAATCGTGTTCAGGCTGGACAGAGCAGAGGCTCCATGGAAAAGCATGCTGTTCAGGCCGGGCACGTCAGAGGCGCCGTGGTAAAGCGTGCTGTTCAGGCCGGGGACGTC	[G/A]	GAGTTGCCGTGGAAAAGCATCGCGTTCAGGCTGGACAGGGCAAGGGCAAGGTCAAGGGCACCGTGGAAAGGCATGCTGTTCAGGCCGGGCACATCAAAGGCGCCATGGAAAAGCATACTGTCCAGGCCGGGCAAATCAAGGGTTCCGTTCAAAGGCATATTGTTCAGACGGGGCAGATCAAAGCTACAGTGGAAAAGCATACTGTCAAGACTGGGCGTGTCAAAGCTGTTGTGGAAAAGCATACTGTGGAACTTACTGGACGTTCACTTTTCTATTAG	R/G	retinitis pigmentosa 1-like 1 protein
comp210526_c0_seq3_m-125230	comp210526_c0_seq3_m-125230	CATAAGACGCAAGATCAGTTGTTASAGAAAGTAATAGAGGAACACGTTGGACAGAATGGGGCTAATACCACGCATACTCTTGTGGATGTGTTACTTGCAGCCTCTGCA	[G/A]	ATAAAGATAGCGAGTTCCAGATTTCACGAGATAGTATAAAAGGAGTTATTTTTGATGTGTTGCTTGGTGGGTCTGACACGGCACCTACAGCGATTGAGTGGGCAATGGCAGAAGCGCTGAGAAACCCTCCAGTGATGAAGAAGCTTCAGGAGGAGCTGGAGAGTGTTGTTGGAATGGATCGCATGGTATGTGAGTCTGACCTGCCTCGTCTCGTTTATTTACAA	D/N	cytochrome p450 cyp736a12-like
comp211000_c1_seq1_m-129462	comp211000_c1_seq1_m-129462	TGTGGCGAGGGTGAGGGTGCTGCTGGTTCTGGGTTGTTTGGCTTCTGTGTTGGCGGCCAATGGAGAACCCAAAACTTATATTGTGCATATGGCCAAGTCAGAAATGCCTGCTGGTTTTATCAGTCATGAGCATTGGTATGCTTCGGCGCTCAAGTCTGTGTTGAGCGAGGAGGAAGAGCCGAGTATTTTGTATAATTATGATGAAGCGTTTCATGGCTTCGCTGCTCGGCTCAATGCTGCGCAGGCCGAGGAGCTGG	[A/G]	AAAAACGCATGGGATTTTGGGAATTTATCCGGAGACTGTGTATGAGCTTCATACGACCCGGAGCCCGGAGTTTCTTGGGTTGGAGTCGGCTGAATCGGGGCTGTGGCCTGAAAGGGCTAATTTTGGCCACGATGTTGTGATTGGGGTTCTGGACACCGGTGTCTGGCCTGAGAGCCTGAGCTTCAACGATCGTGGTTTGGGTCCCGTGCCGAGTCATTGGAAAGGGGCTTGCGAAACTGGAACGTTGTTTAATGCTTCTCACTGTAATAAAAAGCTCATCGGTGCTCGGTTTTTGAGCCGCGGGTATGAAGCCGCGATTGGGCCTATTAATGAGACGGCGGAATTCAGATCCCCGCGTGACCAGGACGGGCATGGCACTCATACTGCTTCTACTGCTGC…	E/G	subtilisin-like protease
comp211143_c0_seq2_m-130639	comp211143_c0_seq2_m-130639	CCGTGGGTGGAGATCGCGGTTCTGATGAAGAGATCGTTCACTAACATCCGCCGTACGCCGGAGCTTTTCATGATGCGGATGGTAACGGTCTTTGTCACCGGATTCCTCCTGGCGACGATATTCTGGAAGCTGGATAACACCCCCAAAGGAGTTCAAGAACGGCTCAGCTTCTTTGCCTTCGCAATGTCCACCACCTTCTATACCTGCGCCGACGCCCTGCCGATTTTCCTGCAGGAGCGCTACATCTTCATGCGGGAAACCGCTTACAACGCCTACAGGAGATCCTCCTACGTCTTCGCCCACACCCTAATCTTTATTCCGCAGCTCACAATCCTGGCCACGGCCTTTGCAATCACCACGTTCTGGGCCGTGGGGCTCGCCGGCGGAGCGTCCGGCTTT…	[A/G]	ATTGCCTGTACGTGACACTGGCCTGGGGGGTCCTCTTCCGAATTTTATTCTACATTTCTCTGCTTCTTGGAAGCAAGAACAAACGCCGTTGA	D/N	abc transporter g family member 6-like
comp211339_c0_seq3_m-132158M	comp211339_c0_seq3_m-132158	TCTGATCTGCCTCGTCTCGTTTATTTACAAGCTGTGGTCAAAGAAACGATTAGACTCCACCCATCGGGGCCTTTCTTGGTGCGCTACTTATCTAGCA	[C/A]	GTCCTGCAATGTAATGGGCTATGAAATCCCCCAGAATACTCAAGTTCTCGTCAATACTTGGGCGATTGGGAGGAACCCAAAGTCATGGGGGGATGACGCCGAAGTTTTCAAGCCAGAGAGATTCATGGAGGCAGGGTTCCTAGATGCAAAAGTGCAAAACTTTGATTGGATTCCATTTGGAGTGGGCAGGAGA	K/T	cytochrome p450 cyp736a12
comp211718_c0_seq2_m-135729K	comp211718_c0_seq2_m-135729	ATGAAAGGCAGAGCTGACACTTTTTCAGGTTCTCCTCAGATTGATTTCATTTACAGAATGGCTCCTTCCAACAAGGTCTGTAATTGCACAATTTATTTCACTCGCTTCACTCCCAAATCCAAATTATCTCTCTCCTCAATTCTCATTTTCTCTCTTCTAACATTAACATTAGCTCAGTATGATTCTTTCGATGATTTCATAGAACCATTACCTCAGTCAAATAATCCTTCTGATGGACTAGTATCCCTTTGTAAAAATGGCTCTAATATCATGGCTGGAAGTTCTTTGGAAAGGAATTTGAAGATGGTTCTGAATTCACTGGTGGAGAATGTTAATAAGACGGGCAACAGTATTTCATCTCATGGAGAGAATGGAGATAAGATGTACGGTCTTGCTCAG…	[G/T]	CACCGGATGCTTTTCGAGATATGCCACTCACAACTTATATCCAACAAATTTGCAGAATGAAACAGGGGACTCCATGATTACACTTTGCGATAATACTTCAAGAAAGGGCGCCGCTGGAAACGTAGGGGGTTCCAAGGATTGGAATATTGCCTATCTATTGACCAGGGTTACGCAGAATGCTGGGTCCAGTAATGTGGGTTTCGCTACAGGAAATGAGAAGAGGGTTTATTCTTTGGCTCAATGTTGGAGAGGCCTTACCACGAATCAATGTAAACAGTGCCTTCAAATTCTGTTCGACTCTTCGGCCTCCTGTCCAGAA	R/L	receptor kinase 2
comp211740_c0_seq1_m-135830	comp211740_c0_seq1_m-135830	ATTCCCCACGAAAACCATCGTGGTGGAGACTTGAGCGTTCGTACACTTGTGACGGTCAATTCCGACAATGTGGAGCATATTTTGAAGATGCCGTTGAAATCTCCTCAAACCCATTCCCAACAAATTTGCAGATGAGCCGAACCATTAGATCCAACTTACCAGATATATTGCAGGAGATGGGAATAAAAAAAAGTGTTCAGGGTCAAGAATGCCCTGCAGTCGGGGCGATGACCACG	[A/C]	AGATGAAACCACTAATCATGAGCCTGTTACTTGTCCTAATTCTGACTATGCGTATGCCTCTCTCAGTGGCTGATCCGTACATCAATATTGTTTCACAATATTGTGGGAATGAACGGCAATATGAGAACGGTAGTGCCTTCCAGCGAAATCTAAACGAGCTTTTGGAAAGACTGGTGAGAGATGCTTATAACAACGCATTCGATTTTTCAAGTGTTGCTGATATCGGATTCAATAGTGCTGTTTATGGGCTTGTCCAGTGCACACAAGATTTAGGTCCCTATGATCGTCAACGGTGCGCCTCTACTGCGAAGACAAGGCTTCTTCAGGGATGCAGTGGCACTTATGGATACATTCAACTAAGCGGATGCCTCTTACGTTACGACAATCATTACTTTTACC…	K/Q	cysteine-rich receptor-like protein kinase 2
comp211751_c0_seq1_m-136138	comp211751_c0_seq1_m-136138	TGGTATTCTGGTATGCTTCTTGATCATGGAGAGAGAATCCTCACAGCAGCTGAATCCATTTTCCATGGCACTGGCACCAAGCTTTCTGGTAAAGTGGCTGGTATTCACTGGCATTATGGAACCAGATCTCATGCCCCTGAGCTTACTGCTGGATATTATAATACCCGGCTAAGAGATGGGTATCTGCCAGTAGCTTCAATGTTTGCGAGACATGGAGTGATTTTCAATTTCACTTGCATTGAAATGAAGGATTGGGAACAGCCAGGAGATGCACAATGCTCCCCGGAGAAGCTGATCAAACAAGTCGTCCTGGCAACTCGAAAAGCTGGGGTC	[G/C]	GTCTTGCAGGGGAGAATGCGCTTCCAAGATTTGATCAAGATGCACACAATCAGATCATTAGGAATGCCAGTCTCCGACTGCCAGAGGATGGTCGAGACACCAGGGTTGAACCCATGTGTGCATTTACTTATTTGAGAATGAGCCAGCATTTGTTCCAGCCTGAAAATTGGAGGTTGTTTGTCTCACTTGTTAGAAAACTGGCACAAGGAGAGGCCGGCTTAAATTCTTGGGAGCAAGAACACAGAGACACAGACTCATTTGTTCATGCCAGTRGACCATTTTTCAAAGAGGCTGCTGCACTGATGCATAACTAG	R/G	beta-amylase chloroplastic
comp212381_c2_seq3_m-142707	comp212381_c2_seq3_m-142707	CCGCCATAAGAGTGTGGGAAGCCTCAGGTTGGAATGGCTCGCGGGGATTTCAAAGTCTACTGAATAAATGCCTTGTCGAAGTGGACTTAGATCTGCAGACAATGAAACATTCTATAAGAATGCATAATCACCTCAGGGATCTGGGGAGAGCACTTGCTAACAGTCCAGGATTCCCGTGTCGTCTTTGGTGTGGAACAAAGGACATTGATGATTTGTTGCAACAATCTTCTGAAGCAACTAAAGTGCGGGGGATTAGGATGCTTCCATATGATGAGCGTGCATACTCAGATGATGAGGATGATAAGCGTGCATCCTTTTCACGGTACAAAATGAAGAAGTTACAACTTCTTGATATCGACATGGAAGAAGAAGATACCTTGAAATGTCTTTTGGAGGGGG…	[G/A]	AGTTAAGGGCGTTAGAAGTGCGTGGGAATAAACTACAAACATTGTGGCAAGAGGATTTGCAGGTAAATATACATCTGTCAATAATTAAAGGTTCGTATGATTATTTGCTATTATTAATATAG	E/K	tmv resistance protein n
comp212602_c0_seq1_m-145763R	comp212602_c0_seq1_m-145763	TGGATGCCAACGGTAAAGAGAGAGCTGTTGGCATTGATTTGGGAACAACTTACAGCTGCGTCGCAGTGTGGCAGCACGATAGAGTTGAAATTATTGTGAATGATCAGGGGAACAGAGTCACTCCTTCCATTGTTGCTTTCACACCCTCTGAGAGGCTGGTTGGCGATGGTGCAAAATATCAGGTCGCAACCAATCCCCACAACACCGTGTTCGATGTCAAAAGACTCATTGGTAGGAGATTCAGCGATCTCGATGTACAGAGTGACATGAAACTATGGCCCTTCACTGTAGTCTCTGGA	[A/G]	ACAATGGGAAGCCACTCATCCAAGTTGAGTACAAAGGCCAGASGAAGGAGTTTGCAGCAGAGGAGATATCTTCTATGGTCTTATTGAAGATGAAGATGATAGCCGAAGCATATCTTMAATCTGATGTAAAAAATGCCGTGGTCACAGTGCCCGCCTATTTTAGCGATTCTCAGAGGAAAGCCACTAAAGATGCTGCTGTCATTGCGGGTCTTAATGTGATGAGGATTATTAATGAACCCACAGCAGCAGCTATAGCTTATGGGTT	D/N	heat shock protein 70
comp212775_c0_seq2_m-148234	comp212775_c0_seq2_m-148234	TGAAGAATTGTGCTGGGATTGCAGCCAAAGCAACTATGGAATTGCTGGGAGTTAGGTCGGTGGGCTTGTCACTGTGTCTTCATAAAGGTCTGCCTTTGGGAAGTGGTCTTGGCTCAAGTGCAGCTAGTGCAGCTGCTGCCGCAGTGGCCGTGAATGGTTTGTTTGGAAATAAATTAACAAAATCAGACCTTGTTTTGGCTGGATTG	[G/A]	AATCAGAAGCTGCAGTTAGTGGTTATCATGCTGACAATGTTGCCCCATCTCTGATGGGTGGTTTTGTTCTTGTGCGGAGCTATAGTCCACTGGACATTATTACCCTTCCATTTCCCAGTGAGAAAGAGCTCTTTTTTGTACTTGTAACGCCTGCCTTTGAAGCCCCAACTAAAGAAATGAGAGCAGTTCTGCCCAAAAATATCACAATGAAAGACCATGTACAAAACTGTAGCCAGGCAGCAGCTCTTGTGGCAGCCATCCTTCAGGGTGATCCTTGTCTCCTTGGAGCCGCACTATCATCAGATTCTATCGTTGAACCAAAGAGGGGGCCCCTCATTCCTGGAATGATGGCAGTCAAGGCAGCTGCACTTGAAACAGGTGCGTA	E/K	homoserine partial
