# Supplementary material for: Genetic Diversity and Population Structure of Whitebark Pine (Pinus albicaulis Engelm.) in Western North America
Source: PLoS One. 2016 Dec 16;11(12):e0167986. doi: 10.1371/journal.pone.0167986 (PMC5161329; doi:10.1371/journal.pone.0167986)
Supplement: S5 Table — (XLSX) [file pone.0167986.s005.xlsx]

## Sheet: Sheet1
S5 Table: PCR primers and extension probes designed for 71 SNP loci genotyping by Sequenom iPLEX arrays
SNP_ID	2nd-PCRP	1st-PCRP	AMP_LEN	UP_CONF	MP_CONF	Tm(NN)	PcGC	UEP_DIR	UEP_MASS	UEP_SEQ	EXT1_CALL	EXT1_MASS	EXT1_SEQ	EXT2_CALL	EXT2_MASS	EXT2_SEQ
comp207959_c0_seq1_m-108193W	ACGTTGGATGTGATCATGGCCCTCTTCTTC	ACGTTGGATGATAAGCACGGTTATGGCCAC	99	100	78.6	46.5	50	R	4743.1	TTCCTCGTCTCCATCA	T	5014.3	TTCCTCGTCTCCATCAA	A	5070.2	TTCCTCGTCTCCATCAT
comp192176_c0_seq1_m-57370	ACGTTGGATGCTGATGGGTCTCTCGTTTTC	ACGTTGGATGTGCTGGGAAAGGAGCAAAAG	100	100	78.6	45	50	F	4801.1	CGATCCAGCCATCTTA	C	5048.3	CGATCCAGCCATCTTAC	G	5088.4	CGATCCAGCCATCTTAG
comp211143_c0_seq2_m-130639	ACGTTGGATGAAAATTCGGAAGAGGACCCC	ACGTTGGATGTGAAATCGCAGGATGTCACG	102	100	78.6	46.3	50	R	4890.2	GTCACGTACAGGCAAT	G	5137.4	GTCACGTACAGGCAATC	A	5217.3	GTCACGTACAGGCAATT
comp201207_c0_seq2_m-78962	ACGTTGGATGTGTGATCGAGCTGCAGCAAG	ACGTTGGATGGTGTCCAAAAAGCATCTGCC	101	98.6	78.6	45.2	50	R	4992.3	TTGGAGAGTTGGTAGC	G	5239.4	TTGGAGAGTTGGTAGCC	A	5319.4	TTGGAGAGTTGGTAGCT
comp206843_c0_seq1_m-101822	ACGTTGGATGATCAAGAGAGCCTTTGGCAG	ACGTTGGATGTGTTCAAGGATGCCAATCCC	100	100	78.6	45	50	R	5105.3	aGCAGATCCTTCCTCAT	G	5352.5	aGCAGATCCTTCCTCATC	A	5432.4	aGCAGATCCTTCCTCATT
comp187101_c1_seq1_m-49402	ACGTTGGATGTTGTCGACCCATTTCTCTGC	ACGTTGGATGTGAAGTCATGGTGGCGATTC	101	100	78.6	46.1	50	R	5161.4	cGCGGCCTTATAACTGT	G	5408.5	cGCGGCCTTATAACTGTC	A	5488.5	cGCGGCCTTATAACTGTT
comp184510_c0_seq1_m-46647	ACGTTGGATGCTTGGTCAGCACAAATGCAC	ACGTTGGATGCAACAAATGGTGATGCTTGG	100	98.6	78.6	45.7	47.1	R	5265.4	TCTGACTGGGAGAGTAT	G	5512.6	TCTGACTGGGAGAGTATC	A	5592.5	TCTGACTGGGAGAGTATT
comp211751_c0_seq1_m-136138	ACGTTGGATGCAAATCTTGGAAGCGCATTC	ACGTTGGATGGCTGATCAAACAAGTCGTCC	97	98.5	78.6	48.4	56.2	R	5379.5	acTTCTCCCCTGCAAGAC	G	5626.7	acTTCTCCCCTGCAAGACC	C	5666.7	acTTCTCCCCTGCAAGACG
comp211000_c1_seq1_m-129462	ACGTTGGATGCAGTCTCCGGATAAATTCCC	ACGTTGGATGTGAAGCGTTTCATGGCTTCG	115	99.1	78.6	46.4	33.3	R	5448.6	AAAATCCCATGCGTTTTT	G	5695.8	AAAATCCCATGCGTTTTTC	A	5775.7	AAAATCCCATGCGTTTTTT
comp201631_c0_seq2_m-80200	ACGTTGGATGTTGATTAGACCGGAATCCGC	ACGTTGGATGTTATCCCAGTCACTGCAGTC	99	100	78.6	48.1	50	R	5465.6	GTCAAACCTTGGTCTGTC	G	5712.7	GTCAAACCTTGGTCTGTCC	C	5752.8	GTCAAACCTTGGTCTGTCG
comp208542_c0_seq4_m-112009	ACGTTGGATGAAGTGAAAGTTGACCGGGAG	ACGTTGGATGTGCCAAGACTTACAGAAGAG	124	96.3	78.6	50.3	55.6	F	5540.7	GAAATAGCTTCCAGGAAA	G	5827.9	GAAATAGCTTCCAGGAAAG	A	5811.9	GAAATAGCTTCCAGGAAAA
comp200476_c0_seq1_m-76857	ACGTTGGATGTCGTCGTCATCACCCATTTC	ACGTTGGATGATGCTTCTGTTTGCCCTGTG	94	99.9	78.6	45.8	44.4	R	5609.7	cCCCATTTCTTTCCACATC	G	5856.8	cCCCATTTCTTTCCACATCC	A	5936.8	cCCCATTTCTTTCCACATCT
comp208975_c1_seq11_m-114697S1	ACGTTGGATGTTTTCTCTCGACATTCCTCC	ACGTTGGATGATTGGATGAGGCTCTGCAAG	121	96.8	78.6	46.3	53.3	R	5730.7	cccaATTCCTCCTGTGGGT	G	5977.9	cccaATTCCTCCTGTGGGTC	C	6017.9	cccaATTCCTCCTGTGGGTG
comp207188_c0_seq3_m-103623	ACGTTGGATGTGCTGATGTCTGCAATTGCC	ACGTTGGATGGCACATTCAATCTTCAGCCG	117	98.9	78.6	47.2	40	R	5959.9	TCCTTGTTCTTCCTACATTC	G	6207.1	TCCTTGTTCTTCCTACATTCC	A	6287	TCCTTGTTCTTCCTACATTCT
comp204851_c2_seq1_m-92734	ACGTTGGATGTTCCCCACATACAAGTGCTC	ACGTTGGATGGATAGGTTTGTAACTGCGTG	92	98.3	78.6	48.2	50	R	6062	gaccAGTGCTCCGAACACTT	C	6349.2	gaccAGTGCTCCGAACACTTG	A	6389.1	gaccAGTGCTCCGAACACTTT
comp210526_c0_seq3_m-125230	ACGTTGGATGCTCGTGAAATCTGGAACTCG	ACGTTGGATGGGCTAATACCACGCATACTC	100	100	78.6	45.9	36.8	R	6082	aTGGAACTCGCTATCTTTAT	G	6329.2	aTGGAACTCGCTATCTTTATC	A	6409.1	aTGGAACTCGCTATCTTTATT
comp202194_c0_seq1_m-81981	ACGTTGGATGCGGAGGAAACATTTGTAGAC	ACGTTGGATGTGGTTGCGACACCATGAAAG	102	98.5	78.6	45.6	38.9	F	6181	gcCTTTTCAGGGTGGAAAAA	G	6468.2	gcCTTTTCAGGGTGGAAAAAG	T	6508.1	gcCTTTTCAGGGTGGAAAAAT
comp199323_c0_seq1_m-73568	ACGTTGGATGTCTGCTTGGTATCCCGTATG	ACGTTGGATGGCATCCGGCCTTTGATTTTG	103	100	78.6	47.7	50	R	6247.1	ccgcgTCCCCCAACCTTCAAT	C	6534.3	ccgcgTCCCCCAACCTTCAATG	A	6574.2	ccgcgTCCCCCAACCTTCAATT
comp194691_c0_seq1_m-62493	ACGTTGGATGAGCCCTTAGTTGCTGTTTCC	ACGTTGGATGTTCAAGAACACGGAAGAGCC	99	100	78.6	45.2	38.9	R	6310.1	tttCTGTTTCCTTCACTGTTT	G	6557.3	tttCTGTTTCCTTCACTGTTTC	A	6637.2	tttCTGTTTCCTTCACTGTTTT
comp203281_c0_seq1_m-86290	ACGTTGGATGCTTGTCTCAACCCTGCAATC	ACGTTGGATGAAGAGTTGGAGATTCCCCAG	128	96.9	78.6	46.4	36.8	R	6429.2	agGCAATAGCTTTAGCACATT	G	6676.4	agGCAATAGCTTTAGCACATTC	A	6756.3	agGCAATAGCTTTAGCACATTT
comp212381_c2_seq3_m-142707	ACGTTGGATGATTCCCACGCACTTCTAACG	ACGTTGGATGTTTCGCTGGCTCAACTGTCC	104	98.5	78.6	46.5	44.4	R	6590.3	agccCTTCTAACGCCCTTAACT	G	6837.5	agccCTTCTAACGCCCTTAACTC	A	6917.4	agccCTTCTAACGCCCTTAACTT
comp203630_c0_seq1_m-87939	ACGTTGGATGATGGATCATCACGGGCACCT	ACGTTGGATGTAATTCGGAGTTTGGGCTCG	117	95	78.6	57.9	63.2	R	6729.4	gaaGGGCACCTGCCCGATTACA	G	6976.6	gaaGGGCACCTGCCCGATTACAC	A	7056.5	gaaGGGCACCTGCCCGATTACAT
comp204857_c0_seq1_m-92751	ACGTTGGATGCATCATAGAGGCGCACATGG	ACGTTGGATGTGTGTCGAACATGCCTTCTG	100	98.6	78.6	50.1	52.9	R	6790.4	gagatGCGCACATGGGTTATCT	G	7037.6	gagatGCGCACATGGGTTATCTC	C	7077.6	gagatGCGCACATGGGTTATCTG
comp186286_c0_seq1_m-48468	ACGTTGGATGGACCGATTGTTCTTCAGACC	ACGTTGGATGGCAGAGCCATTGATTACACC	104	99.9	78.6	45.8	36.8	R	6933.5	aaccGACCATTTAATCTGCCTTT	G	7180.7	aaccGACCATTTAATCTGCCTTTC	C	7220.7	aaccGACCATTTAATCTGCCTTTG
comp191036_c0_seq1_m-55467	ACGTTGGATGTCGCATTCTGTTAAGCTGTC	ACGTTGGATGTGCCCTTGGTGTAAATTCCC	102	98.5	78.6	50.2	52.6	R	7005.6	aatgCTGTTAAGCTGTCCTCGTC	G	7252.7	aatgCTGTTAAGCTGTCCTCGTCC	A	7332.7	aatgCTGTTAAGCTGTCCTCGTCT
comp200820_c0_seq1_m-77820	ACGTTGGATGCTTTGAAAGGGCAGCTAGAG	ACGTTGGATGCCAAGTAAGGGTGTCATGTC	132	96	78.6	54	45.5	F	7094.6	gAGGGCAGCTAGAGCTTCTTTAT	G	7381.8	gAGGGCAGCTAGAGCTTCTTTATG	T	7421.7	gAGGGCAGCTAGAGCTTCTTTATT
comp196964_c0_seq1_m-67260S1	ACGTTGGATGAAAATCGACCAGTCCACCTC	ACGTTGGATGACAGCTCGAACTGCTAACCC	118	97.3	78.6	54.8	52.6	F	7151.6	gggcTGAGGCGCGGAGATTCTTT	C	7398.8	gggcTGAGGCGCGGAGATTCTTTC	G	7438.8	gggcTGAGGCGCGGAGATTCTTTG
comp211718_c0_seq2_m-135729K	ACGTTGGATGGTTGTGAGTGGCATATCTCG	ACGTTGGATGAACGTTACGAAGGCTCTCTC	113	99.3	78.6	52.9	52.6	R	7297.8	ccatcTCTCGAAAAGCATCCGGTG	G	7544.9	ccatcTCTCGAAAAGCATCCGGTGC	T	7569	ccatcTCTCGAAAAGCATCCGGTGA
comp206921_c1_seq1_m-102291	ACGTTGGATGTCAGCAACCTTTACACCGAC	ACGTTGGATGGAGGAAGCCTATCCTTACAC	97	100	78.6	49.5	33.3	R	7301.8	CACCGACATTGTTTAGATCATATT	C	7589	CACCGACATTGTTTAGATCATATTG	A	7628.9	CACCGACATTGTTTAGATCATATTT
comp202049_c0_seq4_m-81447	ACGTTGGATGTTCTGCACTGGAGCATTAGG	ACGTTGGATGCATGCTCTGCCCATGAATAC	124	97.7	78.6	49.4	42.1	R	7487.9	gggtaTTTTGGAAGAAGTCCAGGT	G	7735.1	gggtaTTTTGGAAGAAGTCCAGGTC	A	7815	gggtaTTTTGGAAGAAGTCCAGGTT
comp172280_c0_seq1_m-35285	ACGTTGGATGCGCGAGACACGATTCCATTG	ACGTTGGATGGCATGGCTAAAATGTGAAGG	96	97.1	78.6	46.6	25	R	7515.9	tCTTTTCAATAACTTTTCACAATCT	T	7787.1	tCTTTTCAATAACTTTTCACAATCTA	A	7843	tCTTTTCAATAACTTTTCACAATCTT
comp192111_c0_seq1_m-57262	ACGTTGGATGGTGGGAAAAACAACCCTCGC	ACGTTGGATGGATTGATCTATCACGGTTGG	101	97.1	78.6	50	40.9	F	7677	ctgCAACCGAGAGAAATCAAATGAC	A	7948.2	ctgCAACCGAGAGAAATCAAATGACA	G	7964.2	ctgCAACCGAGAGAAATCAAATGACG
comp203534_c0_seq7_m-87428	ACGTTGGATGAACATGGTCGCACTTTCCAC	ACGTTGGATGTTCTAAGGAGGTCCTCCAAC	101	100	78.6	46.7	46.7	R	8046.26	AGGAGGTCCTCCAACGGGGGGCCTAA	G	8293.46	AGGAGGTCCTCCAACGGGGGGCCTAAC	T	8317.46	AGGAGGTCCTCCAACGGGGGGCCTAAT
comp200552_c1_seq1_m-77044	ACGTTGGATGAAGCACAAGAATAGAGAGGC	ACGTTGGATGCAGGGAAGCACAATGGATAG	113	97.9	78.6	47	60	F	8106.4	aGATAGAAAGATTGGTGAAAACTTTG	T	8433.5	aGATAGAAAGATTGGTGAAAACTTTGT	A	8377.6	aGATAGAAAGATTGGTGAAAACTTTGA
comp208738_c1_seq1_m-113286	ACGTTGGATGTTTGGCAGTCTGCCACTTTG	ACGTTGGATGCACCAGTACCACCATCAAAC	121	98.3	78.6	46.7	36.8	F	8184.4	TATACCCAATTGAGTCATTCGTCATCT	G	8471.6	TATACCCAATTGAGTCATTCGTCATCTG	A	8455.6	TATACCCAATTGAGTCATTCGTCATCTA
comp212602_c0_seq1_m-145763R	ACGTTGGATGGGCCTTTGTACTCAACTTGG	ACGTTGGATGGTGACATGAAACTATGGCCC	98	100	68	46.1	53.3	R	4550	GTGGCTTCCCATTGT	G	4797.1	GTGGCTTCCCATTGTC	A	4877.1	GTGGCTTCCCATTGTT
comp202505_c0_seq1_m-83160	ACGTTGGATGATCCTCCCCAATTCCAAGTG	ACGTTGGATGGACAGCGTAGTGATGTTGAG	102	100	68	47.3	60	F	4651	CCAAGTGGCGGAAAG	C	4898.2	CCAAGTGGCGGAAAGC	G	4938.3	CCAAGTGGCGGAAAGG
comp202440_c1_seq1_m-82961S	ACGTTGGATGTCTGGTCGTGGGTTTCTTTG	ACGTTGGATGTGAGATGGAGATCGAGGTTC	106	99.9	68	52.8	62.5	R	4820.2	TGAAGCCCAAGCCCAC	G	5067.3	TGAAGCCCAAGCCCACC	C	5107.4	TGAAGCCCAAGCCCACG
comp211740_c0_seq1_m-135830	ACGTTGGATGGTGTTCAGGGTCAAGAATGC	ACGTTGGATGTTAGGACAAGTAACAGGCTC	104	98.5	68	52.8	73.3	F	4956.2	aGGGGCGATGACCACG	C	5203.4	aGGGGCGATGACCACGC	A	5227.4	aGGGGCGATGACCACGA
comp203402_c0_seq1_m-86722	ACGTTGGATGCGAACAGTCTCGATTTTGGG	ACGTTGGATGAGACCCTATTTATGGGCGAG	100	100	68	47.5	47.1	R	5181.4	CAAATGAAGCCAAACGC	G	5428.6	CAAATGAAGCCAAACGCC	C	5468.6	CAAATGAAGCCAAACGCG
comp202593_c1_seq1_m-83478	ACGTTGGATGCCATTGTAGAGATGAGGAGC	ACGTTGGATGGACTCCATGGCTCTCATATC	100	100	68	45.1	47.1	R	5287.4	GATTGGGGTTGAGTTTC	G	5534.6	GATTGGGGTTGAGTTTCC	A	5614.5	GATTGGGGTTGAGTTTCT
comp201446_c0_seq1_m-79694R	ACGTTGGATGACAAAGCTTCACCTTCACAG	ACGTTGGATGTGGTGTCATGGTGGGTAAAC	97	98.5	68	46	44.4	R	5400.5	CCTTCACAGTCTTGTACT	G	5647.7	CCTTCACAGTCTTGTACTC	A	5727.6	CCTTCACAGTCTTGTACTT
comp206915_c0_seq1_m-102279	ACGTTGGATGAGCAGTCTGAAGATTTGACG	ACGTTGGATGCTCTGCCATCTCTGAGATCC	94	97	68	47.3	47.1	R	5514.6	gTTGACGAATTCTCGCAG	G	5761.8	gTTGACGAATTCTCGCAGC	A	5841.7	gTTGACGAATTCTCGCAGT
comp205967_c0_seq1_m-97593	ACGTTGGATGTCCACTGGATCTATTCCCAC	ACGTTGGATGCAAAGTGGCATTCGGTTCGG	107	98.4	68	51.8	55.6	R	5570.6	GTTGTCTGGGCAGCTAGA	G	5817.8	GTTGTCTGGGCAGCTAGAC	A	5897.7	GTTGTCTGGGCAGCTAGAT
comp203102_c0_seq2_m-85630	ACGTTGGATGAGGCGCCTCAGTTGTGGAT	ACGTTGGATGAACTCCACCATCCTCCACTC	144	85.3	68	54.6	58.8	F	5588.6	tAAGATGGGCCAGGCGAT	A	5859.9	tAAGATGGGCCAGGCGATA	G	5875.9	tAAGATGGGCCAGGCGATG
comp192349_c0_seq1_m-57660	ACGTTGGATGACTTCCTCAGATTCCAACGG	ACGTTGGATGATGAAAGCCCTGCCACAGTC	123	96.5	68	50.4	47.4	R	5787.8	GGCGTAACAGTCAATTCCT	G	6035	GGCGTAACAGTCAATTCCTC	A	6114.9	GGCGTAACAGTCAATTCCTT
comp210511_c1_seq4_m-125134	ACGTTGGATGTGCCCTTGACCTTGCCCTTG	ACGTTGGATGTCAGAGGCGCCGTGGTAAAG	125	86.8	68	47.4	50	R	5972.9	cccaTTTTCCACGGCAACTC	G	6220.1	cccaTTTTCCACGGCAACTCC	A	6300	cccaTTTTCCACGGCAACTCT
comp209490_c0_seq1_m-118082	ACGTTGGATGAATATCACAGGACCCAGTTG	ACGTTGGATGATCCTCATACATCCTCCAGC	108	98.3	68	47.9	42.1	R	6070	gCCCAGTTGTAAAAACCTCA	G	6317.2	gCCCAGTTGTAAAAACCTCAC	A	6397.1	gCCCAGTTGTAAAAACCTCAT
comp187868_c0_seq1_m-50521	ACGTTGGATGAGGAATCAGGCAGCCATATC	ACGTTGGATGTGTAGAATTCGGGAACCTGC	100	100	68	48.3	35	R	6091	ATTTGAACACCGTTGTAACT	C	6378.2	ATTTGAACACCGTTGTAACTG	A	6418.1	ATTTGAACACCGTTGTAACTT
comp207364_c0_seq1_m-104748	ACGTTGGATGAGACATCGGTATCCATGGAC	ACGTTGGATGCACTGCTACCTTGACACTTG	136	94.9	68	49.8	40	F	6165	GGTCAAATTTCAAGTGCGAA	G	6452.2	GGTCAAATTTCAAGTGCGAAG	T	6492.1	GGTCAAATTTCAAGTGCGAAT
comp205189_c1_seq2_m-94373	ACGTTGGATGCTTGCCAGCTCCGATTCATC	ACGTTGGATGCGATCTGCAAAGTTGCCTTC	93	98.4	68	46.6	47.1	R	6280.1	ccccCCGATTCATCAAAACGC	C	6567.3	ccccCCGATTCATCAAAACGCG	A	6607.2	ccccCCGATTCATCAAAACGCT
comp211339_c0_seq3_m-132158M	ACGTTGGATGGGGATTTCATAGCCCATTAC	ACGTTGGATGACGATTAGACTCCACCCATC	103	98.5	68	51.8	52.6	R	6351.1	ccGCCCATTACATTGCAGGAC	C	6638.3	ccGCCCATTACATTGCAGGACG	A	6678.2	ccGCCCATTACATTGCAGGACT
comp203218_c0_seq1_m-86119M	ACGTTGGATGTGTTCAATGACGACCTCACG	ACGTTGGATGATTGTTCACTACCAGGACCG	103	100	68	52.9	64.7	F	6474.2	aagcCGAGATCAACAGCCGGG	C	6721.4	aagcCGAGATCAACAGCCGGGC	A	6745.4	aagcCGAGATCAACAGCCGGGA
comp184068_c0_seq1_m-45992	ACGTTGGATGTCTAAAAGGGCTGCAAGGTG	ACGTTGGATGTCCTTAACATCACTCGAGCC	103	100	68	49.9	47.1	F	6658.3	tcttcTGCTCACATTTGCTGGT	A	6929.5	tcttcTGCTCACATTTGCTGGTA	G	6945.5	tcttcTGCTCACATTTGCTGGTG
comp212775_c0_seq2_m-148234	ACGTTGGATGTGATAACCACTAACTGCAGC	ACGTTGGATGGCCGTGAATGGTTTGTTTGG	109	93.8	68	46.5	38.9	R	6660.3	tccaTAACTGCAGCTTCTGATT	G	6907.5	tccaTAACTGCAGCTTCTGATTC	A	6987.4	tccaTAACTGCAGCTTCTGATTT
comp205164_c0_seq2_m-94234	ACGTTGGATGAAAGTTGGCCGTGTTTTGGG	ACGTTGGATGTCCACCTACTCGGAAATTGG	106	99.9	68	48.3	31.8	R	6787.48	ggTTGGGATTCTTTTGGCAACT	C	7074.68	ggTTGGGATTCTTTTGGCAACTG	G	7034.68	ggTTGGGATTCTTTTGGCAACTC
comp192218_c0_seq1_m-57428	ACGTTGGATGAGGCTCTTGCAATACGGTTG	ACGTTGGATGTCTGCTTGATTCTGCTGTTG	101	98.6	68	51.1	40.9	F	6847.5	TGCAATACGGTTGGAGAAATAG	C	7094.7	TGCAATACGGTTGGAGAAATAGC	A	7118.7	TGCAATACGGTTGGAGAAATAGA
comp184013_c0_seq1_m-45896	ACGTTGGATGTTCGTGCTTCATCTTCGACC	ACGTTGGATGACTTCCACGTCTACTTACCC	124	97.7	68	45.1	33.3	F	6850.5	ggggTCGTGAGAAAAAAACCAA	G	7137.7	ggggTCGTGAGAAAAAAACCAAG	T	7177.6	ggggTCGTGAGAAAAAAACCAAT
comp207873_c0_seq1_m-107688R1	ACGTTGGATGCTTTAGGTGATGGTCATGGG	ACGTTGGATGTTATCAGGGAAATTGCGGAC	111	98.1	68	47.1	34.8	F	7006.6	GTCTATTACAAGGCAATATCATC	A	7277.8	GTCTATTACAAGGCAATATCATCA	G	7293.8	GTCTATTACAAGGCAATATCATCG
comp204622_c0_seq4_m-91688	ACGTTGGATGGTGAACGAAGATAATGAGGC	ACGTTGGATGGGAACGAAGAGCAACTGTAG	118	97.3	68	47.6	33.3	R	7010.6	tgTGTATGGCCTCTTCATTTAAT	G	7257.8	tgTGTATGGCCTCTTCATTTAATC	A	7337.7	tgTGTATGGCCTCTTCATTTAATT
comp202723_c0_seq1_m-83989	ACGTTGGATGCGTCTATACTTGCAGCTCAG	ACGTTGGATGACTACTCTGCCCTTCAAGAC	101	100	68	50.2	47.4	F	7159.7	gggtTCAGTGAGTGCAAAGTCTG	A	7430.9	gggtTCAGTGAGTGCAAAGTCTGA	T	7486.8	gggtTCAGTGAGTGCAAAGTCTGT
comp195018_c1_seq1_m-63116	ACGTTGGATGGGTAACATACCCTCTCTTGG	ACGTTGGATGGGGTTCCTGCAGAGTTGTTC	100	98.6	68	48.1	45	R	7214.7	cccaCTCTCTTGGAGTTATACCCT	G	7461.9	cccaCTCTCTTGGAGTTATACCCTC	A	7541.8	cccaCTCTCTTGGAGTTATACCCTT
comp205838_c0_seq1_m-97031	ACGTTGGATGATCCTGGACCTTTGTTCCTG	ACGTTGGATGAAGCCTAACAGGAGAGAGTG	99	100	68	47.3	40	R	7314.8	ccacAAGGAAAGGCTTATCACTAC	G	7562	ccacAAGGAAAGGCTTATCACTACC	C	7602	ccacAAGGAAAGGCTTATCACTACG
comp204162_c2_seq2_m-89910	ACGTTGGATGTGTCCCACGATGTCAAGAAG	ACGTTGGATGGCTCATGCTAGGCTTACAAG	119	98.6	68	46.8	38.1	R	7367.8	gggGCAATAGCATCTCTATCATTG	C	7655	gggGCAATAGCATCTCTATCATTGG	A	7694.9	gggGCAATAGCATCTCTATCATTGT
comp208023_c1_seq1_m-108512S	ACGTTGGATGCTTTCAGTGATCAGCTTGGG	ACGTTGGATGGGGATTGACGCCGCTTTTAC	151	88.8	68	47.8	28	R	7621	TCTAAATATATAGGCCTCGTATTTT	G	7868.2	TCTAAATATATAGGCCTCGTATTTTC	C	7908.2	TCTAAATATATAGGCCTCGTATTTTG
comp183946_c0_seq1_m-45768R1	ACGTTGGATGGACTCGGGAAAGAATTGTGG	ACGTTGGATGGTAATACCAACTCTGCTCTTC	97	94.5	68	47.4	24	F	7712.1	GAAACAATTAATTGATTGGAATTCA	A	7983.3	GAAACAATTAATTGATTGGAATTCAA	G	7999.3	GAAACAATTAATTGATTGGAATTCAG
comp205347_c1_seq1_m-95135	ACGTTGGATGTCAGAGTCTGCTGCATTTCC	ACGTTGGATGATAAGCCAAAACACCCGCAG	110	99.6	68	48.9	62.5	F	7885.23	TTGCCATTATAATAATATTCTCTCTG	G	8172.43	TTGCCATTATAATAATATTCTCTCTGG	A	8156.43	TTGCCATTATAATAATATTCTCTCTGA
comp189173_c0_seq1_m-52484	ACGTTGGATGAAGGACTCGGTCTGAATCTG	ACGTTGGATGCCTACTGAAGTCTGCAGAAC	120	98.4	68	46.8	56.2	R	7964.24	ACTGAAGTCTGCAGAACTAGAGCCTC	A	8291.34	ACTGAAGTCTGCAGAACTAGAGCCTCT	G	8211.44	ACTGAAGTCTGCAGAACTAGAGCCTCC
comp199836_c2_seq3_m-74906	ACGTTGGATGCAGGCTCTTTAAGTCAGGG	ACGTTGGATGAATACATTGACCTGTCCGCC	127	95.6	81.4	45.8	47.1	R	8083.35	aaAAGTCAGGGCTTGACAAGTTGATG	G	8330.55	aaAAGTCAGGGCTTGACAAGTTGATGC	A	8410.45	aaAAGTCAGGGCTTGACAAGTTGATGT
comp203439_c0_seq2_m-86861	ACGTTGGATGCAAACTTGTGCCCAAGCATC	ACGTTGGATGCGTTGAAGAACATGAGAGCC	106	99.9	81.4	45.8	47.1	F	8110.28	CGCCCCTCCCGCCCGAAAATTACACTG	A	8381.48	CGCCCCTCCCGCCCGAAAATTACACTGA	T	8437.38	CGCCCCTCCCGCCCGAAAATTACACTGT
comp204034_c0_seq1_m-89396	ACGTTGGATGGCTTTTGTCTACTTTGGGTG	ACGTTGGATGAAGAGCCTCATCTCTGCTTG	123	96.5	68	47.2	47.1	R	8314.48	gCTTTCTGAAGCGTCTCAAAGTGATGA	A	8641.58	gCTTTCTGAAGCGTCTCAAAGTGATGAT	G	8561.68	gCTTTCTGAAGCGTCTCAAAGTGATGAC
