# Supplementary material for: Genetic Diversity and Population Structure of Whitebark Pine (Pinus albicaulis Engelm.) in Western North America
Source: PLoS One. 2016 Dec 16;11(12):e0167986. doi: 10.1371/journal.pone.0167986 (PMC5161329; doi:10.1371/journal.pone.0167986)
Supplement: S6 Table — (XLSX) [file pone.0167986.s006.xlsx]

## Sheet: Sheet1
	S6 Table: Summarized statistics for genetic variation of WBP seed (sub) zones included in this study using SNP markers
	Seed (sub)zone	N	Na	Ne	I	Ho	He	uHe	F	P (%)
	BC-EK	14.88 (±0.05)	1.96 (±0.02)	1.71 (±0.03)	0.57 (±0.02)	0.38 (±0.02)	0.40 (±0.02)	0.41 (±0.02)	0.05 (±0.04)	0.958333
	BC-WK	5.94 (±0.03)	1.86 (±0.04)	1.61 (±0.04)	0.50 (±0.03)	0.34 (±0.03)	0.34 (±0.02)	0.37 (±0.02)	-0.01 (±0.06)	0.861111
	SZ-1	8.93 (±0.04)	1.74 (±0.05)	1.44 (±0.04)	0.39 (±0.03)	0.27 (±0.03)	0.26 (±0.02)	0.27 (±0.02)	-0.06 (±0.05)	0.736111
	SZ-2_E	26.57 (±0.14)	1.97 (±0.02)	1.67 (±0.03)	0.56 (±0.02)	0.35 (±0.02)	0.38 (±0.02)	0.39 (±0.02)	0.07 (±0.03)	0.972222
	SZ-2_W	23.26 (±0.09)	1.96 (±0.02)	1.66 (±0.03)	0.55 (±0.02)	0.36 (±0.02)	0.38 (±0.02)	0.38 (±0.02)	0.02 (±0.03)	0.958333
	SZ-3	38.14 (±0.13)	1.97 (±0.02)	1.66 (±0.03)	0.55 (±0.02)	0.31 (±0.02)	0.38 (±0.02)	0.38 (±0.02)	0.15 (±0.03)	0.972222
	SZ-4_1	47.42 (±0.20)	1.94 (±0.03)	1.63 (±0.04)	0.54 (±0.02)	0.27 (±0.02)	0.36 (±0.02)	0.37 (±0.02)	0.28 (±0.03)	0.944444
	SZ4_2	23.19 (±0.11)	1.97 (±0.02)	1.66 (±0.04)	0.54 (±0.02)	0.37 (±0.02)	0.37 (±0.02)	0.38 (±0.02)	0.01 (±0.04)	0.972222
	SZ-5_1	29.71 (±0.10)	1.97 (±0.02)	1.61 (±0.04)	0.52 (±0.02)	0.28 (±0.02)	0.35 (±0.02)	0.36 (±0.02)	0.20 (±0.03)	0.972222
	SZ-5_2	20.76 (±0.11)	1.93 (±0.03)	1.62 (±0.04)	0.52 (±0.02)	0.35 (±0.02)	0.35 (±0.02)	0.36 (±0.02)	0.01 (±0.03)	0.930556
	SZ-5_3	22.74 (±0.12)	1.94 (±0.03)	1.62 (±0.04)	0.52 (±0.02)	0.28 (±0.02)	0.35 (±0.02)	0.36 (±0.02)	0.18 (±0.03)	0.944444
	SZ-6	20.82 (±0.07)	1.94 (±0.03)	1.59 (±0.04)	0.50 (±0.03)	0.31 (±0.02)	0.34 (±0.02)	0.34 (±0.02)	0.07 (±0.03)	0.944444
	SZ-7_1	29.67 (±0.12)	1.96 (±0.02)	1.63 (±0.04)	0.53 (±0.02)	0.31 (±0.02)	0.36 (±0.02)	0.36 (±0.02)	0.13 (±0.03)	0.958333
	SZ-7_2	26.82 (±0.08)	1.92 (±0.03)	1.61 (±0.04)	0.51 (±0.02)	0.27 (±0.02)	0.35 (±0.02)	0.35 (±0.02)	0.23 (±0.04)	0.916667
	SZ-7_3	14.89 (±0.04)	1.93 (±0.03)	1.58 (±0.04)	0.49 (±0.02)	0.32 (±0.02)	0.33 (±0.02)	0.34 (±0.02)	0.03 (±0.04)	0.930556
	SZ-8	11.33 (±0.12)	1.92 (±0.03)	1.60 (±0.04)	0.51 (±0.02)	0.33 (±0.02)	0.35 (±0.02)	0.36 (±0.02)	0.04 (±0.04)	0.916667
	Total	22.82 (±0.31)	1.93 (±0.01)	1.62 (±0.01)	0.52 (±0.01)	0.32 (±0.01)	0.35 (±0.01)	0.36 (±0.01)	0.09 (±0.01)	93.06 (±1.48)%
	sample size (N), allele no. (Na), effective allele no. (Ne), Shannon’s information index (I), observed, expected, and unbiased heterozygosity (Ho, He, and uHe), fixation (F), and percentage of polymorphic loci (P).
