# Supplementary material for: Genetic Diversity and Population Structure of Whitebark Pine (Pinus albicaulis Engelm.) in Western North America
Source: PLoS One. 2016 Dec 16;11(12):e0167986. doi: 10.1371/journal.pone.0167986 (PMC5161329; doi:10.1371/journal.pone.0167986)
Supplement: S7 Table — (XLSX) [file pone.0167986.s007.xlsx]

## Sheet: Sheet1
		S7 Table: F-Statistics and Estimates of Nm over All Populations
			Fis	Fit	Fst	Nm
		Mean	0.101875	0.179557	0.0881187	3.09241
		SE	0.0245568	0.0236679	0.00449447	0.191752
